# Supplementary material for: Wood Formation under Severe Drought Invokes Adjustment of the Hormonal and Transcriptional Landscape in Poplar
Source: Int J Mol Sci. 2021 Sep 13;22(18):9899. doi: 10.3390/ijms22189899 (PMC8493802; doi:10.3390/ijms22189899)
Supplement: Supplementary file 1 [file ijms-22-09899-s001.zip]

Archive with 2 entries (2 files):
- Supplement Table S1.xlsx
- Supplementary Materials_20210913.pdf
