# Supplementary material for: Wood Formation under Severe Drought Invokes Adjustment of the Hormonal and Transcriptional Landscape in Poplar
Source: Int J Mol Sci. 2021 Sep 13;22(18):9899. doi: 10.3390/ijms22189899 (PMC8493802; doi:10.3390/ijms22189899)
Supplement: Supplementary file 1 [file ijms-22-09899-s001.zip › Supplement Table S1.xlsx]

## Sheet: complete_info
potri.id	Best.hit.arabi.name	arabi.symbol	arabi.defline	log2fc.t89.c.d	padj.t89.c.d	tdr_1	tdr_2	tdr_3	tdr_4	tdr_5	tdr_6	tdr_7	tdr_8	tdr_9	tdr_10	tdr_11	tdr_12
Potri.001G000400	AT2G30942.1		Protein of unknown function (DUF3317)	-0.00853111	0.980817	14.5856	15.6301	14.491	15.9194	14.2221	17.2219	8.55015	20.8607	16.8678	17.5922	15.5499	12.8922
Potri.001G000700	AT2G32080.2	PUR ALPHA-1	purin-rich alpha 1	-0.5194	0.00289619	481.323	481.242	337.641	471.027	255.998	508.762	277.025	369.358	534.403	338.161	369.309	315.859
Potri.001G000800	AT1G55550.1		P-loop containing nucleoside triphosphate hydrolases superfamily protein	-4.33537	1.35365e-29	706.913	742.018	40.5748	626.475	59.2587	592.001	25.6505	18.4065	489.167	27.3656	24.2966	788.573
Potri.001G000900	AT3G13410.1			-0.36882	0.0551753	2737.22	2405.39	1999.76	2505.9	1442.36	2240.28	2106.76	1376.81	1962.03	1673.21	1539.44	1233.35
Potri.001G001201	AT1G55540.2	emb1011	Nuclear pore complex protein	0.268673	0.584798	7.77897	5.75845	7.24551	8.42791	5.92587	3.58789	3.42006	11.0439	4.60031	8.79609	3.88746	4.2974
Potri.001G001300	AT4G26410.1		Uncharacterised conserved protein UCP022280	0.851526	0.00296349	188.64	176.867	372.419	133.91	414.811	160.02	446.318	255.237	209.314	230.653	446.086	331.974
Potri.001G001400	AT1G55535.1			0.691531	0.000578051	49.5909	37.0186	53.6168	41.2031	56.8884	36.5964	58.141	111.666	52.9036	77.2101	74.8337	53.7175
Potri.001G001500	AT5G56340.1	ATCRT1	RING/U-box superfamily protein	-0.691552	1.99002e-05	517.301	516.615	305.76	515.039	220.443	461.402	232.564	462.618	446.997	300.044	251.713	408.253
Potri.001G001600	AT5G56350.1		Pyruvate kinase family protein	-1.12993	0.00115552	1486.75	1153.34	434.731	1690.26	331.849	1282.31	330.036	1039.36	994.434	832.697	395.549	759.566
Potri.001G001700	AT5G56360.1	PSL4	calmodulin-binding protein	-0.159991	0.75711	280.043	236.919	281.126	286.549	527.403	327.215	511.299	165.659	390.26	146.602	607.416	981.957
Potri.001G002000	AT3G13460.1	ECT2	evolutionarily conserved C-terminal region 2	0.995936	0.0206318	5202.18	13743.8	14175.1	5851.78	26873.8	6234.31	18591.4	8173.73	8458.44	16020.6	8253.09	6682.46
Potri.001G002200	AT4G26330.1	ATSBT3.18,UNE17	Subtilisin-like serine endopeptidase family protein	-3.73222	3.53328e-23	140.021	186.738	14.491	179.795	14.2221	167.913	3.42006	14.7252	170.978	8.79609	10.6905	44.0484
Potri.001G002300	AT5G56460.1		Protein kinase superfamily protein	-0.458182	0.118616	838.183	880.221	639.054	748.211	833.178	909.17	930.256	391.446	1134.74	557.086	960.204	1411.7
Potri.001G002500	AT3G13470.1		TCP-1/cpn60 chaperonin family protein	0.421971	0.094158	1581.07	1683.94	1909.92	1692.14	2431.98	1429.41	1845.12	1348.59	1178.45	2162.86	1703.68	945.429
Potri.001G002600	AT5G56510.1	APUM12,PUM12	pumilio 12	-2.16566	5.45451e-06	246.01	142.316	39.1257	221.935	18.9628	180.829	6.84012	62.5822	95.8398	55.7086	26.2404	59.0893
Potri.001G002700	AT1G55480.1	ZKT	protein containing PDZ domain, a K-box domain, and a TPR region	-0.0974675	0.890389	6.80659	13.1622	14.491	4.68217	9.4814	5.74062	3.42006	3.68131	2.30016	2.93203	5.8312	9.66916
Potri.001G002800	AT5G36110.1	CYP716A1	cytochrome P450, family 716, subfamily A, polypeptide 1	1.6314	0.00264845	8.75134	15.6301	36.2275	20.6016	50.9625	16.5043	112.862	87.1243	28.3686	30.2976	141.892	59.0893
Potri.001G003000	AT5G36110.1	CYP716A1	cytochrome P450, family 716, subfamily A, polypeptide 1	1.98413	0.00011069	35.0053	24.6791	46.3713	39.3303	116.147	22.9625	212.044	247.875	48.3033	61.5726	372.225	97.7659
Potri.001G003100	AT5G36110.1	CYP716A1	cytochrome P450, family 716, subfamily A, polypeptide 1	1.21087	1.53721e-05	135.16	188.384	273.88	135.783	208.591	139.928	246.244	384.083	151.81	303.954	532.583	91.3198
Potri.001G003200	AT4G04220.1	AtRLP46,RLP46	receptor like protein 46	1.5376	0.0579845	2.91711	3.29054	5.79641	6.55504	18.9628	17.9394	10.2602	13.4981	3.83359	69.3914	3.88746	7.52045
Potri.001G003300	AT3G13480.1			-0.229695	0.569514	23.3369	23.0338	23.1856	8.42791	11.8517	27.9855	10.2602	26.9963	28.3686	26.3883	25.2685	36.5279
Potri.001G003400	AT4G09830.1		Uncharacterised conserved protein UCP009193	-0.0330574	0.947935	63.2041	62.5203	59.4132	34.6481	43.8515	45.2074	46.1708	29.4505	47.5366	36.1617	121.483	93.4685
Potri.001G003500	AT5G56520.1			0.402825	0.22746	25.2816	47.7129	55.0659	26.2202	34.3701	31.5734	25.6505	74.8533	40.6361	43.9805	36.9309	33.3049
Potri.001G003632	AT5G64150.1		RNA methyltransferase family protein	0.750939	0.145272	2.91711	4.11318	5.79641	2.8093	3.55552	2.87031	10.2602	8.58972	3.83359	3.90937	5.8312	5.37175
Potri.001G003700	AT5G23710.1		DNA binding;DNA-directed RNA polymerases	1.25347	0.000170475	46.6738	92.1352	168.096	53.3768	208.591	66.0171	201.784	74.8533	75.9051	80.1422	288.644	94.5429
Potri.001G003800	AT1G55360.1		Protein of Unknown Function (DUF239)	-1.67347	9.98278e-10	2200.47	2206.31	678.18	2945.09	597.328	1870.01	815.684	494.522	1934.43	596.18	819.283	1604.01
Potri.001G003900	AT1G55350.3	ATDEK1,DEK1,EMB1275,EMB80	calpain-type cysteine protease family	-0.204502	0.227555	578.561	606.283	401.401	689.216	536.884	541.053	601.931	472.434	584.24	441.759	680.306	614.529
Potri.001G004000	AT1G55340.1		Protein of unknown function (DUF1639)	-0.555699	0.29752	140.021	120.927	150.707	101.135	279.701	151.409	169.293	71.1719	155.644	47.8898	119.54	562.96
Potri.001G004100	AT5G56540.1	AGP14,ATAGP14	arabinogalactan protein 14	-0.782176	0.00241249	5033.96	3452.6	3132.96	4639.1	2629.9	3464.46	2782.22	1101.94	2662.81	1485.56	1824.19	3022.15
Potri.001G004200	AT1G55325.2	GCT	RNA polymerase II transcription mediators	-0.016692	0.938135	628.151	615.332	575.293	815.635	674.364	540.336	783.194	490.841	556.638	492.581	704.603	605.934
Potri.001G004300	AT4G26310.1		elongation factor P (EF-P) family protein	0.274266	0.607212	82.6515	88.0221	155.054	73.0419	196.739	111.942	227.434	117.802	162.544	101.644	345.984	429.74
Potri.001G004500	AT5G19760.1		Mitochondrial substrate carrier family protein	0.250042	0.283268	1226.16	1307.17	1179.57	972.956	1415.1	1005.33	1316.72	909.283	920.829	1064.33	1411.15	701.551
Potri.001G004600	AT5G19770.1	TUA3	tubulin alpha-3	-1.77807	8.62525e-10	2887.94	2408.68	652.096	2455.33	739.549	2248.17	769.514	391.446	1768.82	829.765	315.856	908.901
Potri.001G004700	AT5G19790.1	RAP2.11	related to AP2 11	-1.99869	0.000265584	13.6132	26.3244	2.8982	14.0465	4.7407	10.0461	1.71003	3.68131	8.43391	3.90937	2.9156	8.59481
Potri.001G004800	AT5G19820.1	emb2734	ARM repeat superfamily protein	-0.162551	0.517027	1196.99	1155.8	675.281	1416.83	901.918	1125.88	902.896	1531.42	849.524	987.117	838.72	789.648
Potri.001G005000	AT5G19830.1		Peptidyl-tRNA hydrolase family protein	0.666776	0.11486	36.9501	36.196	52.1677	26.2202	95.9992	40.9019	117.992	52.7654	62.1042	43.0031	110.793	95.6172
Potri.001G005100	AT3G13540.1	ATMYB5,MYB5	myb domain protein 5	1.47777	0.0234054	4.86185	6.58109	43.4731	5.61861	35.5552	7.89335	51.3009	31.9047	23.0016	25.4109	163.273	79.5019
Potri.001G005300	AT5G19850.1		alpha/beta-Hydrolases superfamily protein	-0.221233	0.653734	9.72371	9.87163	5.79641	8.42791	4.7407	15.0691	8.55015	9.81682	16.8678	10.7508	21.3811	12.8922
Potri.001G005500	AT4G08810.1	SUB1	calcium ion binding	-2.19404	2.57279e-19	2700.27	2302.56	549.21	3544.4	474.07	2538.07	499.329	441.757	1719.75	641.137	428.593	1078.65
Potri.001G005600	AT3G13600.1		calmodulin-binding family protein	0.624204	0.417107	17.5027	18.098	10.1437	16.8558	11.8517	26.5504	15.3903	84.6701	13.8009	43.0031	5.8312	18.264
Potri.001G005700	AT4G25650.1	ACD1-LIKE,PTC52,TIC55-IV	ACD1-like	-1.18808	0.0221885	12.6408	13.1622	11.5928	14.0465	2.37035	7.17577	3.42006	4.90841	19.168	5.86406	3.88746	5.37175
Potri.001G005900	AT4G25650.1	ACD1-LIKE,PTC52,TIC55-IV	ACD1-like	0.469482	0.35401	153.635	117.637	249.246	115.181	94.814	96.1553	135.092	34.3589	69.7714	98.7117	328.491	127.848
Potri.001G006000	AT2G42820.1	HVA22F	HVA22-like protein F	0.471713	0.319332	4.86185	4.11318	10.1437	5.61861	11.8517	3.58789	5.13009	7.36262	5.36703	6.8414	3.88746	9.66916
Potri.001G006100	AT2G41890.1		curculin-like (mannose-binding) lectin family protein / PAN domain-containing protein	-0.852204	0.046719	24.3093	23.0338	17.3892	40.2667	22.5183	33.7261	32.4906	8.58972	50.6034	19.5469	11.6624	26.8588
Potri.001G006200	AT3G13600.1		calmodulin-binding family protein	2.35042	0.00311717	3.88948	3.29054	5.79641	10.3008	13.0369	12.9164	18.8103	146.025	6.13375	17.5922	2.9156	3.22305
Potri.001G006300	AT1G55300.1	TAF7	TBP-associated factor 7	0.534248	0.0150899	172.11	166.172	279.677	106.754	248.887	120.553	213.754	157.069	164.845	155.398	295.447	203.052
Potri.001G006400	AT3G13570.1	SCL30A	SC35-like splicing factor 30A	0.106248	0.534286	429.788	712.403	541.964	648.013	759.697	520.961	666.912	596.372	575.039	585.429	536.47	536.101
Potri.001G006500	AT3G13560.2		O-Glycosyl hydrolases family 17 protein	-0.590634	0.114172	15.5579	12.3395	5.79641	29.0295	11.8517	17.9394	17.1003	13.4981	16.1011	12.7055	8.74679	12.8922
Potri.001G006700	AT1G55320.1	AAE18	acyl-activating enzyme 18	-1.53685	1.59195e-05	588.284	402.269	111.581	705.135	125.629	455.661	224.014	90.8056	339.656	97.7344	295.447	251.398
Potri.001G007000	AT1G15670.1		Galactose oxidase/kelch repeat superfamily protein	3.30718	4.73807e-09	51.5356	133.267	621.665	44.0124	701.623	36.5964	1193.6	485.933	62.1042	543.403	1127.36	145.037
Potri.001G007100	AT1G55290.1		2-oxoglutarate (2OG) and Fe(II)-dependent oxygenase superfamily protein	1.614	0.00322031	4.86185	3.29054	11.5928	6.55504	11.8517	4.30546	18.8103	30.6776	3.83359	10.7508	8.74679	7.52045
Potri.001G007201	AT3G13620.1		Amino acid permease family protein	-0.979702	0.030612	17.5027	9.87163	7.24551	17.7923	2.37035	10.7637	3.42006	9.81682	12.2675	11.7281	3.88746	9.66916
Potri.001G007300	AT3G13620.1		Amino acid permease family protein	-0.421043	0.490506	172.11	228.693	27.5329	209.761	37.9256	201.639	59.8511	566.921	210.848	110.44	83.5805	164.376
Potri.001G007400	AT5G09280.1		Pectin lyase-like superfamily protein	-0.392213	0.577506	2.91711	15.6301	7.24551	1.87287	4.7407	2.87031	1.71003	3.68131	3.83359	2.93203	3.88746	4.2974
Potri.001G007501	AT2G20142.1		Toll-Interleukin-Resistance (TIR) domain family protein	1.69819	0.0197843	38.8948	53.4713	139.114	29.0295	424.293	247.564	617.321	564.467	62.8709	280.498	49.5652	207.35
Potri.001G007600	AT5G17230.3	PSY	PHYTOENE SYNTHASE	0.65777	0.317075	3.88948	1.64527	2.8982	1.87287	2.37035	4.30546	1.71003	13.4981	5.36703	7.81875	1.94373	2.1487
Potri.001G007800	AT2G42500.1	PP2A-3	protein phosphatase 2A-3	-0.735331	0.000185822	1180.46	1127.83	614.419	1191.14	573.625	1032.59	554.05	635.639	844.924	645.047	608.388	669.32
Potri.001G007900	AT2G42520.1		P-loop containing nucleoside triphosphate hydrolases superfamily protein	-0.358727	0.264517	927.642	1000.33	657.892	1474.88	816.585	1171.8	778.064	1109.3	1055	1046.73	395.549	529.655
Potri.001G008000	AT1G55270.1		Galactose oxidase/kelch repeat superfamily protein	-2.29279	1.18967e-10	257.678	211.417	36.2275	353.972	72.2957	224.602	51.3009	23.3149	244.583	64.5047	40.8184	123.55
Potri.001G008100	AT4G26130.1			1.41868	0.0393028	1.94474	1.64527	2.8982	1.87287	2.37035	1.43515	1.71003	15.9523	1.53344	2.93203	1.94373	2.1487
Potri.001G008200	AT2G26110.1		Protein of unknown function (DUF761)	-1.37254	0.0104713	7.77897	9.049	2.8982	8.42791	2.37035	10.0461	1.71003	3.68131	4.60031	4.88672	1.94373	6.4461
Potri.001G008300	AT1G55265.1		Protein of unknown function, DUF538	-0.862126	0.00662776	492.02	454.918	331.844	609.619	138.665	455.661	140.222	159.523	363.425	245.313	371.253	148.26
Potri.001G008400	AT5G19860.1		Protein of unknown function, DUF538	0.23311	0.56619	1153.23	1269.33	1937.45	1083.45	575.995	1079.95	870.405	478.57	1023.57	813.15	2640.56	615.603
Potri.001G008500	AT2G44290.1		Bifunctional inhibitor/lipid-transfer protein/seed storage 2S albumin superfamily protein	0.842868	0.0983288	754.56	793.844	2683.74	364.273	740.734	295.642	745.573	440.53	528.269	562.95	1664.81	1076.5
Potri.001G008600	AT1G11880.1		transferases, transferring hexosyl groups	0.83392	0.20574	1.94474	1.64527	2.8982	3.74574	3.55552	1.43515	1.71003	3.68131	2.30016	4.88672	6.80306	3.22305
Potri.001G008700	AT3G32940.1		RNA-binding KH domain-containing protein	1.49205	1.55993e-05	306.297	306.843	843.377	290.295	1394.95	212.403	1273.97	227.014	316.655	417.326	864.961	352.387
Potri.001G008800	AT1G55250.3	HUB2	histone mono-ubiquitination 2	0.101768	0.354285	946.117	1015.13	952.06	1149.94	1144.88	922.804	1128.62	1126.48	1041.97	1060.42	1230.38	1120.55
Potri.001G008900	AT1G55230.1		Family of unknown function (DUF716)	-1.07994	0.148012	22.3645	13.1622	2.8982	13.1101	2.37035	12.9164	1.71003	20.8607	6.90047	4.88672	1.94373	5.37175
Potri.001G009100	AT1G58170.1		Disease resistance-responsive (dirigent-like protein) family protein	-3.12938	2.92251e-17	1529.54	1201.87	173.892	1805.45	286.812	1407.17	116.282	107.985	1088.74	141.715	48.5933	622.049
Potri.001G009200	AT5G19875.1			1.36451	0.00401638	3.88948	3.29054	10.1437	3.74574	4.7407	5.02304	11.9702	9.81682	3.06687	18.5695	4.85933	4.2974
Potri.001G009501	AT2G20480.1			0.426792	0.181165	74.8725	72.392	110.132	59.9318	110.221	52.3831	117.992	62.5822	49.8367	60.5953	93.2991	103.138
Potri.001G009600	AT1G69770.1	CMT3	chromomethylase 3	-0.156468	0.709923	32.0882	30.4375	13.0419	16.8558	16.5924	21.5273	15.3903	56.4467	28.3686	24.4336	18.4655	33.3049
Potri.001G009700	AT3G13670.1		Protein kinase family protein	-0.0921193	0.777258	2555.39	2415.26	1644.73	2918.87	1279.99	2250.32	1680.96	3801.56	2055.57	2422.83	1758.11	1223.69
Potri.001G009800	AT2G34860.1	EDA3	DnaJ/Hsp40 cysteine-rich domain superfamily protein	1.3795	0.000518096	82.6515	88.0221	292.719	58.9954	145.776	48.7952	194.943	77.3075	42.1695	102.621	284.757	102.063
Potri.001G010000	AT3G58060.1		Cation efflux family protein	-0.3165	0.535876	20.4198	27.147	14.491	32.7752	34.3701	42.337	59.8511	25.7692	56.7372	19.5469	15.5499	27.9331
Potri.001G010100	AT3G58060.1		Cation efflux family protein	-0.354343	0.504599	24.3093	44.4223	21.7365	62.7411	63.9994	53.1007	83.7915	33.1318	103.507	42.0258	26.2404	55.8662
Potri.001G010200	AT3G58060.1		Cation efflux family protein	-0.775222	0.104142	40.8396	76.5051	27.5329	108.626	48.5922	102.614	104.312	35.586	144.91	60.5953	37.9028	61.238
Potri.001G010300	AT3G58060.1		Cation efflux family protein	4.69671	4.76555e-09	4.86185	1.64527	18.8383	2.8093	7.11105	1.43515	51.3009	24.5421	1.53344	13.6828	277.954	3.22305
Potri.001G010400	AT4G10620.1		P-loop containing nucleoside triphosphate hydrolases superfamily protein	0.730074	0.0427258	45.7014	41.1318	49.2695	71.169	55.7032	44.4898	70.1112	144.798	55.9705	96.757	51.5089	23.6357
Potri.001G010500	AT3G58040.1	SINAT2	seven in absentia of Arabidopsis 2	1.73968	2.18208e-05	322.827	363.605	1447.65	270.63	837.919	311.428	1468.92	838.111	364.958	562.95	3280.05	893.86
Potri.001G010600	AT2G31945.1			1.69241	0.0345765	78.762	49.3582	72.4551	58.9954	40.2959	38.0316	88.9216	791.481	67.4712	179.831	80.6649	95.6172
Potri.001G010700	AT3G45240.1	ATSNAK2,GRIK1	geminivirus rep interacting kinase 1	0.878839	0.0404797	31.1159	42.7771	71.006	33.7116	88.8881	45.9249	107.732	90.8056	68.238	68.414	155.499	95.6172
Potri.001G010800	AT1G50480.1	THFS	10-formyltetrahydrofolate synthetase	-0.295305	0.257834	456.042	412.141	384.012	598.382	232.294	528.854	285.575	479.797	544.37	418.303	456.777	230.985
Potri.001G011000	AT4G08780.1		Peroxidase superfamily protein	-1.14675	0.19085	1.94474	1.64527	2.8982	2.8093	2.37035	1.43515	1.71003	6.13551	30.6687	2.93203	2.9156	3.22305
Potri.001G011200	AT3G49120.1	ATPCB,ATPERX34,PERX34,PRX34,PRXCB	peroxidase CB	-1.08807	0.20723	1.94474	1.64527	2.8982	1.87287	2.37035	2.15273	1.71003	4.90841	25.3017	2.93203	1.94373	2.1487
Potri.001G011300	AT3G49120.1	ATPCB,ATPERX34,PERX34,PRX34,PRXCB	peroxidase CB	-1.19263	0.137835	1.94474	1.64527	2.8982	1.87287	2.37035	1.43515	1.71003	4.90841	27.6019	2.93203	1.94373	3.22305
Potri.001G011500	AT5G06720.1	ATPA2,PA2	peroxidase 2	4.53074	0.00059124	1.94474	1.64527	2.8982	1.87287	2.37035	1.43515	5.13009	122.71	1.53344	10.7508	99.1303	2.1487
Potri.001G011700	AT1G51110.1		Plastid-lipid associated protein PAP / fibrillin family protein	0.14275	0.750562	23.3369	43.5997	62.3114	69.2962	113.777	81.8038	100.892	30.6776	62.1042	59.618	45.6777	92.3942
Potri.001G011800	AT5G19900.1		PRLI-interacting factor, putative	-0.281024	0.338242	198.364	203.191	147.808	239.727	229.924	223.166	123.122	242.966	191.68	132.919	158.414	203.052
Potri.001G011900	AT3G07160.1	ATGSL10,CALS9,gsl10	glucan synthase-like 10	-0.203107	0.457415	1894.18	1767.02	1288.25	1966.51	1445.91	1651.14	1593.75	1381.72	1363.23	1610.66	1075.86	1021.71
Potri.001G012200	AT5G13000.1	ATGSL12,gsl12	glucan synthase-like 12	-1.97729	1.3093e-09	930.559	827.572	179.689	530.958	216.887	745.563	162.453	148.479	518.302	210.129	184.655	790.722
Potri.001G012300	AT5G42340.1	PUB15	Plant U-Box 15	-0.722062	0.173268	84.5962	87.1994	55.0659	73.9783	176.591	88.262	94.0517	28.2234	161.011	58.6406	18.4655	214.87
Potri.001G012500	AT3G12120.1	FAD2	fatty acid desaturase 2	-3.2474	2.8841e-16	97.2371	82.2636	4.34731	117.054	9.4814	86.1093	11.9702	11.0439	85.1058	12.7055	3.88746	36.5279
Potri.001G012700	AT3G12120.2	FAD2	fatty acid desaturase 2	0.464212	0.51909	2.91711	2.46791	4.34731	3.74574	2.37035	1.43515	1.71003	3.68131	1.53344	3.90937	2.9156	2.1487
Potri.001G012800	AT2G18220.1		Noc2p family	0.724206	0.000797029	190.585	194.965	256.491	220.999	293.923	180.112	273.605	553.423	175.579	267.792	235.192	176.194
Potri.001G013200	AT3G12130.1		KH domain-containing protein / zinc finger (CCCH type) family protein	0.966575	2.75474e-07	371.446	406.382	618.766	363.337	868.733	283.443	748.993	483.478	328.156	528.743	799.846	319.082
Potri.001G013300	AT1G73240.1			-0.231322	0.423364	246.982	220.466	213.018	257.52	127.999	220.296	186.393	192.655	181.712	135.851	211.867	124.625
Potri.001G013400	AT5G19640.1		Major facilitator superfamily protein	-2.51078	0.0084004	868.327	1046.39	169.545	606.81	321.182	155.714	47.8808	29.4505	391.793	89.9156	7.77493	725.187
Potri.001G013500	AT2G05990.1	ENR1,MOD1	NAD(P)-binding Rossmann-fold superfamily protein	-0.634353	0.0574865	343.247	351.266	198.527	406.413	158.813	319.322	218.884	191.428	238.45	311.773	119.54	201.978
Potri.001G013600	AT2G44430.1		DNA-binding bromodomain-containing protein	0.0254772	0.934096	64.1765	64.1656	46.3713	75.8512	69.9253	95.4378	39.3307	147.252	66.7045	83.0742	81.6367	97.7659
Potri.001G013700	AT5G19630.1		alpha/beta-Hydrolases superfamily protein	-1.68302	7.70285e-13	345.192	284.632	115.928	340.862	62.8143	285.596	73.5313	45.4028	261.451	132.919	90.3835	160.078
Potri.001G013800	AT5G13020.1		Emsy N Terminus (ENT)/ plant Tudor-like domains-containing protein	-0.0899837	0.665138	432.705	401.446	424.587	411.095	387.552	454.944	424.087	344.816	483.033	332.297	687.109	588.744
Potri.001G013900	AT5G13030.1			-0.386527	0.339502	1379.79	1085.88	859.317	1531.07	413.626	1153.15	656.652	562.013	750.618	1171.83	1106.96	337.346
Potri.001G014000	AT1G04640.2	LIP2	lipoyltransferase 2	-0.123442	0.663777	26.254	29.6149	24.6347	21.538	33.1849	30.1382	20.5204	35.586	33.7356	25.4109	22.3529	35.4536
Potri.001G014200	AT4G02550.4			0.414964	0.418489	4.86185	4.11318	4.34731	7.49148	10.6666	8.61093	5.13009	11.0439	3.83359	13.6828	4.85933	9.66916
Potri.001G014700	AT5G60900.1	RLK1	receptor-like protein kinase 1	-1.54703	0.00416224	18.475	25.5017	11.5928	12.1736	2.37035	17.9394	1.71003	4.90841	10.7341	3.90937	8.74679	12.8922
Potri.001G014900	AT5G59600.1		Tetratricopeptide repeat (TPR)-like superfamily protein	0.308926	0.217068	35.0053	19.7433	28.982	41.2031	33.1849	43.0546	59.8511	42.9486	37.5692	45.9351	53.4526	36.5279
Potri.001G015000	AT3G57930.2			0.706231	0.0585472	111.823	120.105	250.695	139.529	323.553	180.829	360.816	277.325	200.88	185.695	359.59	324.454
Potri.001G015066	AT5G44640.1	BGLU13	beta glucosidase 13	-0.113815	0.895329	2.91711	1.64527	2.8982	2.8093	2.37035	1.43515	1.71003	3.68131	1.53344	2.93203	1.94373	7.52045
Potri.001G015132	AT3G60130.2	BGLU16	beta glucosidase 16	-0.468308	0.663992	1.94474	1.64527	2.8982	1.87287	3.55552	2.15273	1.71003	3.68131	2.30016	2.93203	1.94373	13.9666
Potri.001G015400	AT3G45140.1	ATLOX2,LOX2	lipoxygenase 2	0.228703	0.676918	3.88948	6.58109	4.34731	6.55504	13.0369	3.58789	3.42006	11.0439	7.66719	8.79609	8.74679	16.1153
Potri.001G015500	AT3G45140.1	ATLOX2,LOX2	lipoxygenase 2	-0.0623527	0.94062	7.77897	13.9848	2.8982	1.87287	7.11105	12.1988	8.55015	71.1719	54.437	6.8414	17.4936	29.0075
Potri.001G015600	AT3G45140.1	ATLOX2,LOX2	lipoxygenase 2	0.541386	0.512393	6.80659	6.58109	2.8982	1.87287	14.2221	6.45819	3.42006	82.2159	47.5366	5.86406	12.6343	13.9666
Potri.001G015700	AT3G57880.1		Calcium-dependent lipid-binding (CaLB domain) plant phosphoribosyltransferase family protein	-2.24232	5.11281e-09	177.944	156.301	14.491	103.944	33.1849	118.4	39.3307	14.7252	106.574	55.7086	10.6905	133.219
Potri.001G015900	AT1G73730.1	AtEIL3,ATSLIM,EIL3,SLIM1	ETHYLENE-INSENSITIVE3-like 3	0.0505486	0.912325	372.418	288.745	188.383	494.437	148.147	424.088	218.884	801.298	392.56	501.377	374.168	184.788
Potri.001G015966	AT1G73730.1	AtEIL3,ATSLIM,EIL3,SLIM1	ETHYLENE-INSENSITIVE3-like 3	-0.501777	0.120011	22.3645	17.2754	4.34731	29.9659	11.8517	20.0922	17.1003	19.6336	19.9347	16.6148	18.4655	17.1896
Potri.001G016200	AT3G20810.1		2-oxoglutarate (2OG) and Fe(II)-dependent oxygenase superfamily protein	2.12895	0.0051566	44.729	55.1166	130.419	118.927	750.216	184.417	1325.27	430.713	348.09	849.312	80.6649	63.3867
Potri.001G016300	AT5G12890.1		UDP-Glycosyltransferase superfamily protein	0.479489	0.438659	12.6408	12.3395	4.34731	19.6651	23.7035	20.8097	25.6505	45.4028	59.0373	65.482	22.3529	9.66916
Potri.001G016600	AT5G12900.1			-1.29195	0.00453092	204.198	203.191	73.9042	162.003	143.406	126.294	51.3009	19.6336	124.208	60.5953	47.6214	151.483
Potri.001G016700	AT5G10400.1		Histone superfamily protein	0.148504	0.662081	37.9225	44.4223	59.4132	43.076	46.2218	35.1613	44.4608	55.2196	58.2706	43.9805	60.2557	61.238
Potri.001G016800	AT5G12920.1		Transducin/WD40 repeat-like superfamily protein	-0.233613	0.512057	45.7014	50.1808	28.982	34.6481	42.6663	42.337	49.5909	34.3589	40.6361	19.5469	65.115	69.8328
Potri.001G016900	AT5G10400.1		Histone superfamily protein	0.0369796	0.915129	41.8119	54.294	59.4132	58.9954	50.9625	40.9019	39.3307	63.8093	48.3033	32.2523	54.4245	48.3458
Potri.001G017000	AT4G12070.1			1.44168	0.00426531	89.4581	83.0862	84.0479	141.402	133.925	86.8268	311.225	645.456	157.944	301.999	222.557	66.6097
Potri.001G017100	AT5G12930.1			-0.267142	0.530664	17.5027	13.1622	8.69461	8.42791	8.29622	10.7637	6.84012	11.0439	14.5677	11.7281	22.3529	22.5614
Potri.001G017300	AT1G51140.1		basic helix-loop-helix (bHLH) DNA-binding superfamily protein	0.333542	0.555724	432.705	300.262	620.216	388.62	348.441	376.728	371.077	62.5822	368.025	151.488	1487.93	548.993
Potri.001G017400	AT1G76320.1	FRS4	FAR1-related sequence 4	-0.623876	0.219518	9.72371	3.29054	2.8982	6.55504	4.7407	10.7637	3.42006	3.68131	6.13375	8.79609	3.88746	7.52045
Potri.001G017500	AT3G20820.1		Leucine-rich repeat (LRR) family protein	4.45213	1.74052e-06	3.88948	3.29054	5.79641	1.87287	8.29622	1.43515	13.6802	63.8093	4.60031	17.5922	289.616	3.22305
Potri.001G017600	AT4G31980.1			0.194309	0.659509	18.475	37.0186	26.0838	31.8388	26.0738	19.3746	25.6505	62.5822	40.6361	35.1844	21.3811	24.7101
Potri.001G017700	AT5G11290.1		Plant protein of unknown function (DUF247)	-0.699186	0.0219122	35.9777	37.0186	42.024	39.3303	28.4442	42.337	20.5204	34.3589	85.1058	34.207	17.4936	46.1971
Potri.001G017800	AT4G31980.1			-0.879111	0.109724	4.86185	7.40372	4.34731	8.42791	2.37035	5.02304	1.71003	6.13551	12.2675	5.86406	1.94373	3.22305
Potri.001G017900	AT4G31980.1			-0.0930361	0.879801	7.77897	5.75845	5.79641	3.74574	4.7407	3.58789	3.42006	9.81682	6.13375	5.86406	3.88746	9.66916
Potri.001G018000	AT4G08470.1	MAPKKK10,MEKK3	MAPK/ERK kinase kinase 3	0.379571	0.407957	17.5027	17.2754	17.3892	22.4744	13.0369	26.5504	20.5204	47.857	20.7014	35.1844	17.4936	11.8179
Potri.001G018100	AT2G39725.2		LYR family of Fe/S cluster biogenesis protein	0.563685	0.131108	32.0882	33.7281	27.5329	22.4744	43.8515	31.5734	53.0109	44.1757	28.3686	47.8898	66.0869	44.0484
Potri.001G018200	AT5G12950.1		Putative glycosyl hydrolase of unknown function (DUF1680)	-1.12457	0.000175701	21833.6	17813.4	10175.6	29952.8	6717.57	21607.7	9230.74	3488.65	15011.6	8219.46	16204.9	11604.1
Potri.001G018300	AT3G20830.1		AGC (cAMP-dependent, cGMP-dependent and protein kinase C) kinase family protein	-0.823319	0.111097	215.866	282.987	59.4132	300.596	199.109	142.08	140.222	62.5822	170.978	168.103	84.5523	151.483
Potri.001G018500	AT5G13070.1		MSF1-like family protein	0.646649	0.0407168	233.369	300.262	356.479	175.113	571.254	246.847	468.548	361.995	306.687	297.112	628.797	453.376
Potri.001G018600	AT1G51200.3		A20/AN1-like zinc finger family protein	0.368146	0.124746	775.952	979.759	1115.81	748.211	1479.1	692.462	1503.12	597.599	946.131	642.115	1138.06	871.298
Potri.001G018700	AT3G20860.1	ATNEK5,NEK5	NIMA-related kinase 5	-2.29877	2.23995e-14	175.027	125.863	50.7186	125.482	39.1108	109.789	15.3903	28.2234	105.04	20.5242	27.2122	251.398
Potri.001G018800	AT3G20870.1	ZTP29	ZIP metal ion transporter family	0.42679	0.117779	128.353	137.38	265.186	139.529	228.739	149.974	160.743	61.3551	142.61	140.737	243.938	120.327
Potri.001G018900	AT1G51220.1	WIP5	WIP domain protein 5	-0.972913	0.129508	6.80659	9.049	2.8982	2.8093	2.37035	2.87031	1.71003	3.68131	2.30016	2.93203	1.94373	7.52045
Potri.001G019000	AT5G19620.1	ATOEP80,EMB213,OEP80,TOC75	outer envelope protein of 80 kDa	-0.00343344	0.991638	248.927	262.421	282.575	283.74	337.775	281.29	277.025	148.479	276.785	239.449	316.828	252.472
Potri.001G019100	AT1G63440.1	HMA5	heavy metal atpase 5	-1.98066	0.000144846	2762.51	2486.83	301.413	6643.07	623.402	3211.88	564.31	2428.44	4044.44	925.544	256.573	979.808
Potri.001G019200	AT1G76870.1			0.306306	0.194188	207.115	195.787	227.509	169.495	368.589	156.432	302.675	197.564	233.082	172.99	240.051	257.844
Potri.001G019400	AT5G13490.2	AAC2	ADP/ATP carrier 2	0.136716	0.803375	574.671	495.227	194.18	444.806	298.664	451.356	239.404	1374.35	318.955	456.419	189.514	219.168
Potri.001G019500	AT2G22410.1	SLO1	SLOW GROWTH 1	-0.158097	0.547102	34.033	27.9696	15.9401	42.1396	42.6663	41.6195	35.9106	40.4944	48.3033	36.1617	40.8184	45.1227
Potri.001G019600	AT3G63530.2	BB,BB2	RING/U-box superfamily protein	0.182274	0.648069	38.8948	34.5507	39.1257	23.4109	60.4439	27.9855	44.4608	61.3551	36.8025	35.1844	34.0153	81.6507
Potri.001G020200	AT4G35040.1	bZIP19	Basic-leucine zipper (bZIP) transcription factor family protein	0.277798	0.568149	56.3975	61.6977	91.2934	82.4062	130.369	38.7492	95.7617	31.9047	88.1726	47.8898	66.0869	53.7175
Potri.001G020300	AT3G51950.1		Zinc finger (CCCH-type) family protein / RNA recognition motif (RRM)-containing protein	-1.39153	3.13809e-05	2432.87	2199.73	881.054	3161.4	974.214	2034.33	882.376	360.768	2222.72	925.544	1061.28	1291.37
Potri.001G020501	AT1G07740.1		Tetratricopeptide repeat (TPR)-like superfamily protein	0.983459	0.0455626	7.77897	5.75845	14.491	5.61861	21.3331	4.30546	23.9404	17.1794	16.1011	8.79609	18.4655	12.8922
Potri.001G020600	AT2G41560.1	ACA4	autoinhibited Ca(2+)-ATPase, isoform 4	-3.2655	1.05176e-12	223.645	297.794	21.7365	134.847	15.4073	167.913	11.9702	29.4505	81.2722	16.6148	7.77493	81.6507
Potri.001G020700	AT5G13470.1			0.332241	0.163093	77.7897	89.6673	124.623	63.6776	95.9992	90.4147	104.312	120.256	84.3391	90.8929	137.033	129.996
Potri.001G020800	AT2G41540.3	GPDHC1	6-phosphogluconate dehydrogenase family protein	1.32563	0.00249287	214.894	189.206	228.958	247.219	239.405	223.166	309.515	1509.34	178.645	501.377	155.499	121.402
Potri.001G020900	AT3G63440.1	ATCKX6,ATCKX7,CKX6	cytokinin oxidase/dehydrogenase 6	0.862525	0.012546	38.8948	42.7771	37.6766	35.5845	54.518	36.5964	95.7617	139.89	39.8694	74.2781	69.9744	66.6097
Potri.001G021000	AT5G13460.1	IQD11	IQ-domain 11	-1.4726	0.00396801	64.1765	86.3768	68.1078	44.9489	31.9997	43.0546	42.7508	11.0439	111.174	15.6375	41.7902	234.208
Potri.001G021100	AT3G51940.1			-0.0356902	0.88726	49.5909	58.4072	60.8623	58.9954	52.1477	59.5589	70.1112	69.9448	75.1384	56.6859	53.4526	67.6841
Potri.001G021500	AT1G78100.1		F-box family protein	0.245694	0.622446	58.3422	78.1504	81.1497	61.8047	149.332	71.0401	152.193	111.666	101.974	71.3461	196.317	272.885
Potri.001G021600	AT1G22220.1		F-box family protein	0.513794	0.00310109	98.2094	166.995	156.503	112.372	175.406	124.141	136.802	202.472	115.775	213.061	181.739	132.145
Potri.001G022400	AT1G22220.1		F-box family protein	-0.412043	0.184402	25.2816	26.3244	17.3892	14.983	27.259	22.9625	10.2602	12.271	20.7014	22.4789	13.6061	30.0818
Potri.001G022500	AT4G31560.1	HCF153	high chlorophyll fluorescence 153	0.329746	0.257463	31.1159	53.4713	59.4132	42.1396	65.1846	50.948	92.3416	38.0402	52.1369	50.8219	72.8899	69.8328
Potri.001G022700	AT3G08550.1	ABI8,ELD1,KOB1	elongation defective 1 protein / ELD1 protein	-2.38982	3.96493e-13	2287.02	2028.62	349.234	2517.14	251.257	1882.92	302.675	419.669	1168.48	383.119	311.969	692.956
Potri.001G022900	AT3G51930.1		Transducin/WD40 repeat-like superfamily protein	-1.90998	0.00027185	18.475	12.3395	2.8982	4.68217	2.37035	10.0461	3.42006	3.68131	9.96734	2.93203	2.9156	12.8922
Potri.001G023000	AT3G04040.1			0.245214	0.189856	74.8725	84.7315	114.479	74.9148	71.1105	92.5674	88.9216	85.8972	90.4728	99.689	117.596	68.7584
Potri.001G023100	AT2G41430.1	CID1,ERD15,LSR1	dehydration-induced protein (ERD15)	0.175801	0.425395	371.446	591.475	620.216	391.43	395.848	449.921	548.92	262.6	495.3	580.542	528.695	296.521
Potri.001G023500	AT1G50420.1	SCL-3,SCL3	scarecrow-like 3	1.01442	0.0812558	46.6738	87.1994	62.3114	80.5334	116.147	49.5128	104.312	282.234	88.1726	252.155	38.8746	71.9815
Potri.001G023600	AT3G13650.1		Disease resistance-responsive (dirigent-like protein) family protein	-1.1349	0.0563679	5.83422	5.75845	2.8982	3.74574	2.37035	8.61093	1.71003	3.68131	4.60031	2.93203	1.94373	5.37175
Potri.001G023800	AT3G13650.1		Disease resistance-responsive (dirigent-like protein) family protein	-3.98043	5.22189e-10	214.894	246.791	20.2874	191.033	7.11105	247.564	6.84012	6.13551	64.4044	15.6375	6.80306	25.7844
Potri.001G023900	AT1G29050.1	TBL38	TRICHOME BIREFRINGENCE-LIKE 38	0.803197	0.128744	32.0882	39.4865	72.4551	34.6481	124.443	35.8789	131.672	31.9047	42.9362	23.4562	166.189	131.071
Potri.001G024000	AT1G34570.1		Essential protein Yae1, N-terminal	1.39153	1.38204e-07	49.5909	51.8261	152.156	31.8388	116.147	43.7722	114.572	89.5785	48.3033	92.8476	184.655	61.238
Potri.001G024100	AT2G38800.1		Plant calmodulin-binding protein-related	-0.489483	0.124669	2417.31	2481.89	1859.2	2422.56	1392.58	1768.11	1338.95	1746.17	1768.05	1180.63	1089.46	1223.69
Potri.001G024200	AT2G38780.1			-0.712287	0.000521532	168.22	162.059	127.521	151.702	97.1843	132.752	111.152	44.1757	131.876	97.7344	106.905	210.573
Potri.001G024300	AT1G52340.1	ABA2,ATABA2,ATSDR1,GIN1,ISI4,SDR1,SIS4,SRE1	NAD(P)-binding Rossmann-fold superfamily protein	-0.843199	0.0905759	325.744	343.039	250.695	388.62	577.18	389.644	345.426	77.3075	704.614	137.805	399.437	1056.09
Potri.001G024500	AT1G63780.1	IMP4	Ribosomal RNA processing Brix domain protein	0.624263	0.0922866	78.762	64.9882	72.4551	98.3256	47.407	77.4983	85.5015	246.648	59.8041	124.123	77.7493	45.1227
Potri.001G024600	AT1G76390.2		ARM repeat superfamily protein	0.26082	0.485959	14.5856	13.1622	15.9401	23.4109	23.7035	17.9394	18.8103	30.6776	13.8009	26.3883	8.74679	21.487
Potri.001G024700	AT1G21670.1			-0.115139	0.877591	23.3369	9.049	14.491	12.1736	9.4814	9.3285	6.84012	3.68131	3.83359	16.6148	3.88746	2.1487
Potri.001G024800	AT2G38760.1	ANN3,ANNAT3	annexin 3	1.57793	0.0211501	7.77897	2.46791	5.79641	2.8093	2.37035	3.58789	1.71003	49.0841	1.53344	4.88672	4.85933	5.37175
Potri.001G024900	AT2G38750.1	ANNAT4	annexin 4	0.715774	1	1.94474	1.64527	2.8982	1.87287	2.37035	1.43515	1.71003	18.4065	1.53344	2.93203	1.94373	10.7435
Potri.001G025100	AT3G54500.1			-0.506419	0.327661	3061.02	4019.4	3863.31	3094.92	2068.13	2248.17	1918.65	1252.87	1326.42	992.981	3875.8	6098.01
Potri.001G025200	AT1G33720.1	CYP76C6	cytochrome P450, family 76, subfamily C, polypeptide 6	3.58526	1.1571e-05	7.77897	2.46791	18.8383	7.49148	5.92587	3.58789	30.7805	258.919	19.9347	15.6375	230.332	5.37175
Potri.001G025300	AT2G47110.1	UBQ6	ubiquitin 6	1.81733	2.53757e-06	96.2647	98.7163	256.491	52.4403	277.331	86.8268	225.724	666.317	97.3733	230.653	261.432	112.807
Potri.001G025400	AT3G14470.1		NB-ARC domain-containing disease resistance protein	-0.5707	0.394388	258.651	144.784	166.647	155.448	225.183	1968.31	259.925	333.772	131.109	632.341	265.319	138.591
Potri.001G025500	AT3G54490.1	RPB5E	RNA polymerase II fifth largest subunit, E	-0.026875	0.960248	5.83422	5.75845	5.79641	3.74574	5.92587	7.89335	3.42006	7.36262	3.83359	6.8414	4.85933	8.59481
Potri.001G025600	AT3G54480.1	SKIP5,SKP5	SKP1/ASK-interacting protein 5	0.0362348	0.925305	154.607	189.206	231.856	157.321	277.331	176.524	306.095	168.113	251.484	112.395	214.782	347.015
Potri.001G025700	AT5G20710.1	BGAL7	beta-galactosidase 7	1.01795	0.178983	1.94474	1.64527	2.8982	2.8093	3.55552	1.43515	1.71003	8.58972	3.06687	8.79609	1.94373	3.22305
Potri.001G026000	AT3G14180.1		sequence-specific DNA binding transcription factors	1.43389	5.82454e-10	178.916	204.836	557.904	271.566	591.402	266.221	654.942	589.009	171.745	518.969	566.598	193.383
Potri.001G026100	AT3G07300.2		NagB/RpiA/CoA transferase-like superfamily protein	0.568334	0.0121906	267.402	433.529	521.677	260.329	559.402	266.221	509.589	298.186	299.787	370.413	440.255	291.149
Potri.001G026200	AT3G61790.1		Protein with RING/U-box and TRAF-like domains	1.74341	0.0100068	13.6132	18.9206	42.024	14.983	73.4808	111.942	133.382	213.516	21.4681	192.537	39.8465	25.7844
Potri.001G026300	AT3G54470.1		uridine 5\'-monophosphate synthase / UMP synthase (PYRE-F) (UMPS)	-0.0205473	0.953991	631.069	575.023	588.335	721.991	641.18	544.641	499.329	317.82	499.901	633.319	523.836	277.182
Potri.001G026400	AT3G07940.1		Calcium-dependent ARF-type GTPase activating protein family	-0.364174	0.370208	15.5579	20.5659	14.491	9.36435	13.0369	15.7867	32.4906	4.90841	11.5008	7.81875	10.6905	30.0818
Potri.001G026500	AT2G11890.1		adenylate cyclases	-0.896606	0.14426	88.4857	134.912	37.6766	32.7752	50.9625	35.1613	39.3307	4.90841	24.535	36.1617	18.4655	32.2305
Potri.001G026600	AT5G13810.1		Glutaredoxin family protein	-1.12529	0.00823404	814.847	902.432	340.539	1124.66	306.96	864.68	270.185	472.434	595.74	539.494	138.005	208.424
Potri.001G026700	AT5G59560.2	SRR1	sensitivity to red light reduced protein (SRR1)	0.0440033	0.889792	178.916	165.35	137.665	155.448	170.665	165.76	117.992	339.907	216.215	160.284	140.921	154.706
Potri.001G026800	AT5G13480.1	FY	Transducin/WD40 repeat-like superfamily protein	0.0776695	0.722779	356.86	321.651	253.593	429.823	344.886	320.757	424.087	374.266	261.451	371.391	265.319	234.208
Potri.001G026900	AT5G19420.2		Regulator of chromosome condensation (RCC1) family with FYVE zinc finger domain	-0.742803	0.00883296	187.668	158.769	144.91	213.507	150.517	196.616	126.542	52.7654	259.151	119.236	178.823	279.331
Potri.001G027000	AT3G57040.1	ARR9,ATRR4	response regulator 9	-2.04067	0.000135237	174.054	166.172	11.5928	115.181	10.6666	403.996	6.84012	157.069	176.345	47.8898	64.1432	197.681
Potri.001G027100	AT3G54450.1		Major facilitator superfamily protein	-5.02611	4.29059e-15	9407.69	9842.02	42.024	18455.3	1364.14	12145	64.9811	439.303	18261.7	284.407	77.7493	5966.94
Potri.001G027166	AT2G40030.1	ATNRPD1B,DMS5,DRD3,NRPD1B,NRPE1	nuclear RNA polymerase D1B	-0.934778	0.0911817	13.6132	17.2754	18.8383	22.4744	22.5183	20.0922	17.1003	14.7252	67.4712	15.6375	11.6624	50.4945
Potri.001G027232	AT2G40030.1	ATNRPD1B,DMS5,DRD3,NRPD1B,NRPE1	nuclear RNA polymerase D1B	-0.529148	0.408135	22.3645	14.8074	11.5928	16.8558	34.3701	16.5043	27.3605	12.271	38.3359	13.6828	13.6061	53.7175
Potri.001G027400	AT3G54440.1		glycoside hydrolase family 2 protein	0.742454	0.02027	1040.44	2091.96	2093.95	920.515	2360.87	1110.09	2378.65	560.786	906.261	1755.31	2352.89	804.689
Potri.001G027500	AT1G08590.1		Leucine-rich receptor-like protein kinase family protein	2.02348	0.000396614	1.94474	2.46791	2.8982	1.87287	11.8517	1.43515	8.55015	9.81682	1.53344	6.8414	5.8312	2.1487
Potri.001G027700	AT5G12330.4	LRP1	Lateral root primordium (LRP) protein-related	-1.10831	2.40286e-05	85.5686	92.9579	52.1677	95.5163	56.8884	104.049	35.9106	35.586	118.075	32.2523	73.8618	125.699
Potri.001G027900	AT3G07960.1		Phosphatidylinositol-4-phosphate 5-kinase family protein	0.324541	0.694559	4.86185	22.2112	4.34731	4.68217	37.9256	3.58789	3.42006	6.13551	1.53344	7.81875	1.94373	12.8922
Potri.001G028000	AT3G27890.1	NQR	NADPH:quinone oxidoreductase	-2.5147	4.15471e-17	2840.29	2293.51	679.629	3206.35	530.958	2355.81	343.716	269.963	2227.32	447.623	180.767	1084.02
Potri.001G028100	AT5G13500.2			-1.48133	0.00310841	516.329	415.431	244.898	773.495	609.18	584.825	432.638	209.835	1052.7	163.216	127.314	1643.76
Potri.001G028200	AT3G54400.1		Eukaryotic aspartyl protease family protein	-1.19257	0.0250003	1146.42	1289.07	213.018	300.596	525.032	614.964	566.02	230.695	487.633	581.519	43.734	1096.91
Potri.001G028300	AT1G08315.1		ARM repeat superfamily protein	-0.278976	0.18406	345.192	367.718	405.748	414.841	287.997	527.419	295.835	296.959	352.691	336.206	232.276	237.431
Potri.001G028400	AT3G54390.1		sequence-specific DNA binding transcription factors	-0.916436	0.00869498	1019.04	955.903	533.269	795.969	1035.84	979.493	631.001	323.955	1025.87	444.691	240.051	1277.4
Potri.001G028500	AT3G06730.1	TRX P,TRX z	Thioredoxin z	0.830127	0.0415122	15.5579	14.8074	30.4311	19.6651	36.7404	13.634	29.0705	29.4505	26.8352	42.0258	25.2685	18.264
Potri.001G028700	AT5G36930.2		Disease resistance protein (TIR-NBS-LRR class) family	-1.81112	0.000652872	29.1711	28.7923	5.79641	31.8388	11.8517	16.5043	1.71003	4.90841	9.96734	6.8414	4.85933	12.8922
Potri.001G029300	AT3G14460.1		LRR and NB-ARC domains-containing disease resistance protein	-0.42035	0.194188	96.2647	92.1352	43.4731	115.181	58.0736	78.2159	54.721	112.893	102.74	82.0969	44.7058	46.1971
Potri.001G029400	AT5G07900.1		Mitochondrial transcription termination factor family protein	0.547206	0.131666	35.0053	16.4527	34.7784	29.9659	23.7035	23.68	20.5204	69.9448	31.4355	47.8898	19.4373	11.8179
Potri.001G029500	AT3G12600.1	atnudt16,NUDT16	nudix hydrolase homolog 16	0.416132	0.296231	29.1711	18.098	13.0419	19.6651	31.9997	20.8097	41.0407	55.2196	11.5008	12.7055	16.5217	27.9331
Potri.001G029600	AT5G13530.1	KEG	protein kinases;ubiquitin-protein ligases	0.167237	0.477109	1205.74	1149.22	1076.68	1621.9	1373.62	1153.86	1472.34	1655.36	1042.74	1340.92	1132.22	995.923
Potri.001G029700	AT3G56710.1	SIB1	sigma factor binding protein 1	4.85602	1.67394e-06	3.88948	8.22636	7.24551	1.87287	7.11105	1.43515	63.2711	201.245	2.30016	230.653	66.0869	2.1487
Potri.001G029800	AT3G12250.2	BZIP45,TGA6	TGACG motif-binding factor 6	0.824463	0.0366534	193.502	208.127	373.868	201.333	187.258	208.097	314.646	128.846	221.582	200.355	1070.02	253.547
Potri.001G029900	AT3G12260.1		LYR family of Fe/S cluster biogenesis protein	-0.362407	0.112783	834.294	741.195	743.389	607.746	369.775	604.917	427.508	339.907	644.81	460.329	729.871	515.688
Potri.001G030000	AT2G38730.1		Cyclophilin-like peptidyl-prolyl cis-trans isomerase family protein	1.00545	2.50406e-10	257.678	227.048	497.042	223.808	509.625	222.449	502.749	404.944	250.717	410.484	524.808	237.431
Potri.001G030100	AT5G06970.1		Protein of unknown function (DUF810)	-1.66654	3.81436e-11	1619	1238.07	402.85	1747.39	388.737	1492.56	364.236	365.677	916.996	440.782	481.074	746.674
Potri.001G030200	AT3G12270.1	ATPRMT3,PRMT3	protein arginine methyltransferase 3	1.33979	5.41792e-08	154.607	187.561	382.563	199.461	616.291	141.363	601.931	284.688	151.044	368.459	276.01	164.376
Potri.001G030300	AT5G07900.1		Mitochondrial transcription termination factor family protein	-0.191158	0.569399	52.508	59.2298	31.8802	66.4869	35.5552	46.6425	39.3307	60.128	42.9362	76.2328	27.2122	42.974
Potri.001G030600	AT2G22590.1		UDP-Glycosyltransferase superfamily protein	1.77278	0.0218025	1.94474	2.46791	2.8982	1.87287	3.55552	1.43515	5.13009	23.3149	3.06687	3.90937	11.6624	4.2974
Potri.001G030750	AT1G29940.1	NRPA2	nuclear RNA polymerase A2	0.80307	0.000239135	175.999	164.527	197.078	248.155	333.034	167.913	381.337	460.163	192.446	358.685	243.938	182.64
Potri.001G030900	AT3G15140.1		Polynucleotidyl transferase, ribonuclease H-like superfamily protein	0.023468	0.935942	1372.99	1265.21	1331.72	1844.78	1652.13	1892.25	2156.35	1749.85	2746.39	2073.92	1261.48	934.685
Potri.001G031400	AT3G12280.2	ATRBR1,RB,RB1,RBR,RBR1	retinoblastoma-related 1	-0.169989	0.520296	533.831	550.343	343.437	680.788	450.366	551.817	502.749	514.156	537.47	645.047	408.184	368.502
Potri.001G031500	AT5G22130.1	PNT1	mannosyltransferase family protein	-0.757731	0.000802141	152.662	119.282	75.3533	196.651	65.1846	163.608	85.5015	71.1719	116.541	114.349	89.4117	100.989
Potri.001G031600	AT5G47530.1		Auxin-responsive family protein	1.1925	0.108478	1.94474	1.64527	2.8982	2.8093	4.7407	2.15273	3.42006	9.81682	1.53344	3.90937	2.9156	2.1487
Potri.001G031700	AT5G09860.1	AtHPR1,AtTHO1,HPR1,THO1	nuclear matrix protein-related	0.630361	0.0118426	339.357	428.593	526.024	381.129	964.732	353.766	858.435	357.087	401.761	411.462	771.662	608.082
Potri.001G031800	AT5G06980.4			0.482549	0.582517	2578.73	3112.85	5354.43	919.579	2196.13	542.488	1757.91	467.526	207.781	321.546	6529	4539.13
Potri.001G032000	AT1G74320.1		Protein kinase superfamily protein	0.253039	0.244268	208.087	221.289	263.737	209.761	232.294	221.731	391.597	246.648	216.981	260.951	364.45	399.658
Potri.001G032100	AT3G28050.1		nodulin MtN21 /EamA-like transporter family protein	-0.909414	0.117599	7.77897	16.4527	2.8982	3.74574	4.7407	5.02304	6.84012	3.68131	5.36703	5.86406	1.94373	9.66916
Potri.001G032200	AT5G07020.1		proline-rich family protein	0.584473	0.119548	7.77897	6.58109	13.0419	7.49148	9.4814	5.74062	6.84012	14.7252	6.13375	11.7281	7.77493	9.66916
Potri.001G032300	AT5G07040.1		RING/U-box superfamily protein	-1.06386	0.19327	1.94474	4.11318	2.8982	2.8093	3.55552	1.43515	1.71003	3.68131	1.53344	2.93203	1.94373	24.7101
Potri.001G032400	AT5G16080.1	AtCXE17,CXE17	carboxyesterase 17	2.6442	0.003131	3.88948	3.29054	4.34731	2.8093	2.37035	2.87031	1.71003	110.439	3.06687	4.88672	1.94373	4.2974
Potri.001G032500	AT5G07050.1		nodulin MtN21 /EamA-like transporter family protein	-0.651581	0.602483	2429.95	4505.58	56.515	1292.28	6186.61	2413.93	360.816	174.249	925.429	1142.51	8.74679	889.562
Potri.001G032566	AT5G55230.2	ATMAP65-1,MAP65-1	microtubule-associated proteins 65-1	0.747247	0.25178	13.6132	9.87163	23.1856	7.49148	43.8515	10.0461	34.2006	12.271	11.5008	12.7055	55.3964	56.9406
Potri.001G032800	AT2G26710.1	BAS1,CYP72B1,CYP734A1	Cytochrome P450 superfamily protein	-0.924625	0.0581677	597.036	535.536	607.174	475.709	223.998	501.586	129.962	107.985	315.121	145.624	213.811	284.703
Potri.001G032900	AT3G12490.2	ATCYS6,ATCYSB,CYSB	cystatin B	0.43853	0.109405	660.24	827.572	930.323	709.817	1204.14	968.012	1132.04	547.288	714.582	1294	583.12	315.859
Potri.001G033000	AT3G14460.1		LRR and NB-ARC domains-containing disease resistance protein	2.833	3.49858e-07	2.91711	1.64527	24.6347	3.74574	42.6663	9.3285	61.5611	17.1794	3.83359	18.5695	10.6905	2.1487
Potri.001G033100	AT3G14470.1		NB-ARC domain-containing disease resistance protein	3.59115	1.28389e-09	13.6132	4.93582	168.096	14.0465	257.183	20.8097	261.635	117.802	12.2675	63.5273	56.3682	10.7435
Potri.001G033200	AT3G12480.1	NF-YC11	nuclear factor Y, subunit C11	0.801517	3.21776e-05	224.618	266.534	555.006	235.982	346.071	254.022	536.949	420.896	292.12	413.416	358.619	232.06
Potri.001G033400	AT1G15780.1			0.611935	0.302031	2.91711	4.11318	2.8982	2.8093	3.55552	2.87031	13.6802	3.68131	4.60031	3.90937	6.80306	4.2974
Potri.001G033600	AT2G26920.1		Ubiquitin-associated/translation elongation factor EF1B protein	-1.02466	2.13669e-10	477.434	458.208	181.138	487.882	210.961	295.642	205.204	225.787	340.423	223.812	141.892	358.833
Potri.001G033800	AT2G03220.1	ATFT1,ATFUT1,FT1,MUR2	fucosyltransferase 1	-0.126621	0.860351	2.91711	2.46791	2.8982	10.3008	11.8517	9.3285	8.55015	15.9523	23.0016	11.7281	3.88746	11.8179
Potri.001G033900	AT2G43190.2		ribonuclease P family protein	-0.280113	0.178872	100.154	111.878	88.3952	79.5969	85.3326	88.262	54.721	49.0841	86.6392	77.2101	107.877	100.989
Potri.001G034200	AT3G12400.1	ATELC,ELC	Ubiquitin-conjugating enzyme/RWD-like protein	-0.385242	0.314541	526.053	447.514	440.527	627.411	279.701	782.159	290.705	494.522	370.325	559.041	241.995	258.919
Potri.001G034300	AT1G65440.2	GTB1	global transcription factor group B1	0.262929	0.342632	166.275	133.267	202.874	252.837	145.776	161.455	205.204	158.296	157.944	187.65	324.603	150.409
Potri.001G034400	AT3G12390.1		Nascent polypeptide-associated complex (NAC), alpha subunit family protein	1.0328	1.0614e-09	619.4	684.433	1183.92	604.937	1413.91	668.064	1212.41	1774.39	565.838	1035.01	1036.98	598.413
Potri.001G034500	AT5G07900.1		Mitochondrial transcription termination factor family protein	-0.921331	0.000809097	48.6185	33.7281	31.8802	56.1861	17.7776	43.0546	23.9404	17.1794	31.4355	20.5242	15.5499	22.5614
Potri.001G034600	AT5G07900.1		Mitochondrial transcription termination factor family protein	0.326454	0.191023	35.9777	44.4223	37.6766	30.9023	58.0736	45.9249	42.7508	66.2635	47.5366	45.9351	48.5933	33.3049
Potri.001G034700	AT5G07900.1		Mitochondrial transcription termination factor family protein	-0.0203745	0.93223	150.717	111.056	115.928	114.245	110.221	116.965	78.6614	138.663	118.075	125.1	105.933	75.2045
Potri.001G034900	AT1G21150.1		Mitochondrial transcription termination factor family protein	-0.0117195	0.964193	49.5909	48.5355	52.1677	32.7752	33.1849	38.0316	29.0705	35.586	37.5692	41.0484	37.9028	23.6357
Potri.001G035000	AT5G07900.1		Mitochondrial transcription termination factor family protein	0.707405	0.0182879	49.5909	59.2298	89.8443	44.9489	61.6291	51.6656	54.721	139.89	54.437	104.576	40.8184	40.8253
Potri.001G035200	AT5G07900.1		Mitochondrial transcription termination factor family protein	1.18924	0.00982165	59.3146	45.245	199.976	45.8853	55.7032	37.314	94.0517	14.7252	34.5023	64.5047	139.949	26.8588
Potri.001G035300	AT5G07900.1		Mitochondrial transcription termination factor family protein	-1.78497	1.00681e-13	117.657	100.362	21.7365	129.228	27.259	101.178	18.8103	38.0402	74.3717	41.0484	24.2966	77.3532
Potri.001G035500	AT4G12560.2	CPR30	F-box and associated interaction domains-containing protein	-0.98577	4.09587e-05	89.4581	72.392	63.7605	101.135	39.1108	111.224	37.6207	45.4028	108.874	43.9805	65.115	103.138
Potri.001G035700	AT3G54380.1		SAC3/GANP/Nin1/mts3/eIF-3 p25 family	0.723946	0.00126533	202.253	185.916	376.766	189.16	450.366	209.533	507.879	203.699	243.05	255.087	430.537	315.859
Potri.001G035800	AT3G11450.1		DnaJ domain ;Myb-like DNA-binding domain	1.12341	8.01508e-05	263.512	245.968	326.048	249.092	482.366	275.55	396.727	1045.49	226.949	570.769	383.887	210.573
Potri.001G035900	AT3G13690.1		Protein kinase protein with adenine nucleotide alpha hydrolases-like domain	0.694881	0.105423	5.83422	4.93582	8.69461	5.61861	7.11105	4.30546	5.13009	14.7252	4.60031	8.79609	5.8312	6.4461
Potri.001G036000	AT3G11440.1	ATMYB65,MYB65	myb domain protein 65	0.588337	0.0358085	73.9002	77.3278	105.784	55.2496	155.258	50.2304	131.672	78.5346	82.0389	66.4594	176.88	138.591
Potri.001G036100	AT5G06120.3		ARM repeat superfamily protein	-0.217507	0.41181	405.479	343.039	195.629	521.594	283.257	459.967	357.396	671.225	376.459	293.203	289.616	323.38
Potri.001G036400	AT3G54360.1		zinc ion binding	0.0337299	0.869061	253.789	250.081	295.617	259.392	199.109	215.273	268.475	211.062	235.383	202.31	335.294	263.216
Potri.001G036500	AT5G07010.1	ATST2A,ST2A	sulfotransferase 2A	1.02288	0.132207	15.5579	15.6301	26.0838	14.0465	10.6666	9.3285	8.55015	157.069	31.4355	27.3656	9.71866	32.2305
Potri.001G036600	AT5G07010.1	ATST2A,ST2A	sulfotransferase 2A	1.28748	0.0606651	6.80659	7.40372	27.5329	14.983	10.6666	6.45819	11.9702	132.527	26.0684	16.6148	13.6061	25.7844
Potri.001G036700	AT5G07010.1	ATST2A,ST2A	sulfotransferase 2A	0.274432	0.670089	3.88948	2.46791	2.8982	9.36435	2.37035	3.58789	1.71003	20.8607	3.83359	2.93203	1.94373	4.2974
Potri.001G036800	AT1G73100.1	SDG19,SUVH3	SU(VAR)3-9 homolog 3	-0.506934	0.162735	237.258	221.289	173.892	305.278	154.073	204.509	150.483	128.846	246.117	199.378	125.371	109.584
Potri.001G036900	AT3G21240.1	4CL2,AT4CL2	4-coumarate:CoA ligase 2	-1.99223	2.66413e-09	54297.2	38069.9	14289.6	60214.6	10098.9	42063.7	10354.2	9062.15	31710	12672.2	4525.01	16337.7
Potri.001G037000	AT5G23570.1	ATSGS3,SGS3	XS domain-containing protein / XS zinc finger domain-containing protein-related	1.53777	0.000896033	76.8173	107.765	236.204	69.2962	227.554	162.172	285.575	515.383	88.9394	603.998	117.596	179.417
Potri.001G037200	AT3G14250.1		RING/U-box superfamily protein	-0.165315	0.450835	402.561	445.869	418.79	447.616	549.921	427.676	371.077	261.373	430.896	385.073	235.192	333.049
Potri.001G037300	AT1G73110.1		P-loop containing nucleoside triphosphate hydrolases superfamily protein	-1.39273	0.000135683	210.032	257.485	104.335	221.935	73.4808	179.394	78.6614	41.7215	123.442	74.2781	134.118	340.569
Potri.001G037400	AT5G43150.1			-2.43659	6.65393e-09	1675.39	1484.04	240.551	761.321	411.256	478.624	167.583	173.021	519.069	136.828	84.5523	1650.2
Potri.001G037500	AT2G24530.1			-0.519634	0.00516475	53.4804	59.2298	46.3713	70.2326	56.8884	55.971	46.1708	50.3112	62.8709	29.3203	36.9309	76.2789
Potri.001G037700	AT5G57330.1		Galactose mutarotase-like superfamily protein	-1.52453	7.42123e-06	105.016	80.6183	21.7365	44.0124	40.2959	76.0632	44.4608	29.4505	72.0716	19.5469	24.2966	135.368
Potri.001G037900	AT1G79640.1		Protein kinase superfamily protein	-0.797248	7.45997e-05	63.2041	51.8261	37.6766	66.4869	29.6294	62.4292	18.8103	44.1757	42.9362	36.1617	24.2966	47.2714
Potri.001G038000	AT1G79650.1	RAD23,RAD23B	Rad23 UV excision repair protein family	0.0374358	0.827708	553.279	621.09	520.228	569.352	724.142	538.183	642.971	479.797	511.401	592.27	475.242	551.142
Potri.001G038100	AT1G16180.2		Serinc-domain containing serine and sphingolipid biosynthesis protein	-0.455569	0.147756	1596.63	1643.63	1291.15	1835.41	750.216	1487.54	1067.06	753.441	1202.98	1225.59	964.091	530.729
Potri.001G038200	AT1G79660.1			-0.239494	0.652145	16.5303	19.7433	28.982	15.9194	21.3331	25.1152	47.8808	14.7252	18.4012	19.5469	27.2122	92.3942
Potri.001G038300	AT1G79670.1	RFO1,WAKL22	Wall-associated kinase family protein	0.831341	0.0888296	3.88948	4.93582	7.24551	4.68217	4.7407	2.87031	3.42006	13.4981	3.83359	9.77344	3.88746	4.2974
Potri.001G038400	AT1G79660.1			-0.270343	0.602483	12.6408	13.1622	7.24551	3.74574	9.4814	8.61093	17.1003	9.81682	9.20062	10.7508	8.74679	29.0075
Potri.001G038900	AT1G79660.1			-0.207776	0.711254	8.75134	16.4527	10.1437	7.49148	18.9628	12.9164	23.9404	18.4065	10.7341	8.79609	15.5499	54.7919
Potri.001G039400	AT1G16130.1	WAKL2	wall associated kinase-like 2	0.757853	0.127929	5.83422	4.11318	10.1437	3.74574	16.5924	5.02304	11.9702	7.36262	6.13375	7.81875	13.6061	16.1153
Potri.001G039700	AT1G79660.1			-0.333412	0.550381	12.6408	13.1622	13.0419	7.49148	26.0738	12.9164	11.9702	14.7252	9.96734	11.7281	15.5499	63.3867
Potri.001G040000	AT1G69730.1		Wall-associated kinase family protein	0.491853	0.373704	13.6132	17.2754	31.8802	13.1101	49.7773	15.7867	25.6505	33.1318	19.168	13.6828	36.9309	58.0149
Potri.001G040100	AT1G16080.1			0.496472	0.355314	31.1159	36.196	72.4551	19.6651	117.332	28.7031	58.141	19.6336	27.6019	28.343	84.5523	127.848
Potri.001G040200	AT3G09390.1	ATMT-1,ATMT-K,MT2A	metallothionein 2A	1.81141	0.000712931	13.6132	32.0828	85.497	11.2372	21.3331	10.0461	42.7508	17.1794	8.43391	18.5695	135.089	16.1153
Potri.001G040300	AT1G79660.1			-0.486054	0.329642	22.3645	36.196	17.3892	15.9194	35.5552	19.3746	30.7805	24.5421	19.168	16.6148	26.2404	99.9146
Potri.001G040900	AT1G69730.1		Wall-associated kinase family protein	0.470105	0.289698	23.3369	23.0338	36.2275	14.0465	52.1477	24.3976	63.2711	31.9047	39.1027	34.207	51.5089	70.9071
Potri.001G041000	AT1G69730.1		Wall-associated kinase family protein	0.828953	0.0776406	10.6961	14.8074	24.6347	10.3008	37.9256	12.1988	56.431	18.4065	18.4012	18.5695	29.156	37.6023
Potri.001G041100	AT1G69730.1		Wall-associated kinase family protein	0.425927	0.435048	24.3093	13.9848	31.8802	19.6651	59.2587	17.2219	56.431	29.4505	24.535	19.5469	32.0716	70.9071
Potri.001G041200	AT1G16080.1			0.524568	0.292703	24.3093	33.7281	52.1677	17.7923	90.0733	20.8097	51.3009	12.271	19.9347	21.5016	84.5523	102.063
Potri.001G041300	AT3G09390.1	ATMT-1,ATMT-K,MT2A	metallothionein 2A	2.38588	0.000169712	4.86185	47.7129	170.994	13.1101	29.6294	16.5043	68.4012	17.1794	5.36703	29.3203	238.107	18.264
Potri.001G041400	AT1G16070.1	AtTLP8,TLP8	tubby like protein 8	-2.10252	0.000737319	14.5856	10.6943	2.8982	3.74574	2.37035	8.61093	1.71003	3.68131	11.5008	3.90937	1.94373	23.6357
Potri.001G041500	AT1G79700.2		Integrase-type DNA-binding superfamily protein	-0.490855	0.386455	6.80659	3.29054	4.34731	10.3008	4.7407	5.02304	1.71003	8.58972	9.96734	4.88672	2.9156	3.22305
Potri.001G041600	AT1G79710.1		Major facilitator superfamily protein	-0.306891	0.14737	129.325	120.105	91.2934	113.309	80.5919	121.988	100.892	76.0804	82.8056	80.1422	111.765	100.989
Potri.001G041700	AT1G79720.1		Eukaryotic aspartyl protease family protein	-3.05064	2.5853e-06	191.557	248.436	42.024	88.9613	24.8887	73.1929	13.6802	3.68131	139.543	10.7508	8.74679	111.732
Potri.001G041800	AT2G24100.1			1.05374	0.00225048	428.815	735.437	1614.3	469.154	2133.31	740.54	2303.41	1105.62	708.448	984.185	1554.01	1587.89
Potri.001G041900	AT1G80940.1			-0.154437	0.729073	286.849	360.315	341.988	298.723	594.958	376.728	427.508	408.625	459.264	261.928	251.713	762.789
Potri.001G042000	AT5G57820.1		zinc ion binding	0.993451	2.72768e-05	27.2264	34.5507	53.6168	30.9023	69.9253	20.0922	47.8808	65.0364	29.902	35.1844	61.2276	24.7101
Potri.001G042401	AT5G67080.1	MAPKKK19	mitogen-activated protein kinase kinase kinase 19	-0.559478	0.146322	70.0107	69.9241	39.1257	67.4233	92.4436	149.256	80.3714	95.714	82.8056	71.3461	34.0153	168.673
Potri.001G042500	AT2G24130.1		Leucine-rich receptor-like protein kinase family protein	-3.71061	1.64032e-07	508.55	545.408	30.4311	522.531	105.481	228.907	17.1003	4.90841	279.852	17.5922	30.1278	611.306
Potri.001G042600	AT3G12580.1	ATHSP70,HSP70	heat shock protein 70	-0.338189	0.630385	412.285	229.515	363.725	343.671	349.627	448.486	249.664	147.252	141.843	197.423	146.752	262.142
Potri.001G042700	AT1G16030.1	Hsp70b	heat shock protein 70B	0.64198	0.229218	62.2317	69.9241	126.072	77.7241	206.22	71.0401	73.5313	72.399	71.3048	97.7344	49.5652	48.3458
Potri.001G042900	AT5G48930.1	HCT	hydroxycinnamoyl-CoA shikimate/quinate hydroxycinnamoyl transferase	-1.80218	0.000157809	4132.58	3826.08	976.695	4021.05	1179.25	3356.83	718.213	487.16	1761.92	1503.15	269.207	805.763
Potri.001G043000	AT4G31860.1		Protein phosphatase 2C family protein	0.691791	7.2987e-05	527.025	698.418	947.713	401.73	1246.8	584.108	1072.19	468.753	552.804	805.331	1080.71	715.518
Potri.001G043100	AT1G80920.1	J8	Chaperone DnaJ-domain superfamily protein	1.60442	0.0201503	401.589	2064.82	2488.11	109.563	3133.6	455.661	1297.91	234.377	209.314	1565.7	2540.46	461.971
Potri.001G043200	AT1G16010.2	MGT2,MRS2-1	magnesium transporter 2	-0.229049	0.0757336	281.987	281.342	223.162	239.727	212.146	264.786	222.304	209.835	241.516	238.472	237.135	267.513
Potri.001G043300	AT1G16000.1			0.434252	0.259708	15.5579	24.6791	31.8802	14.0465	34.3701	12.1988	11.9702	26.9963	19.9347	17.5922	18.4655	18.264
Potri.001G043400	AT1G80500.1		SNARE-like superfamily protein	0.123175	0.511628	67.0936	84.7315	75.3533	59.9318	77.0364	65.2995	88.9216	69.9448	71.3048	69.3914	85.5242	78.4276
Potri.001G043500	AT1G80880.1		Tetratricopeptide repeat (TPR)-like superfamily protein	-0.158763	0.580053	40.8396	32.9054	31.8802	48.6946	22.5183	45.2074	34.2006	38.0402	57.5039	43.0031	56.3682	29.0075
Potri.001G043600	AT5G15350.1	AtENODL17,ENODL17	early nodulin-like protein 17	-0.888395	0.0579061	124.463	106.943	28.982	36.5209	75.8512	73.9104	80.3714	34.3589	87.4059	28.343	86.4961	190.16
Potri.001G043700	AT1G80870.1		Protein kinase superfamily protein	-2.7723	5.88146e-21	176.971	242.678	33.3293	162.94	33.1849	266.221	34.2006	12.271	154.877	32.2523	19.4373	110.658
Potri.001G043800	AT2G34930.1		disease resistance family protein / LRR family protein	1.28423	0.0610047	13.6132	14.8074	34.7784	27.1566	80.5919	97.5905	121.412	85.8972	43.703	178.854	11.6624	12.8922
Potri.001G043900	AT1G19780.1	ATCNGC8,CNGC8	cyclic nucleotide gated channel 8	2.14053	1.54236e-05	23.3369	27.9696	84.0479	20.6016	56.8884	21.5273	186.393	225.787	24.535	77.2101	65.115	39.751
Potri.001G044000	AT1G73060.1	LPA3	Low PSII Accumulation 3	0.0976283	0.73014	150.717	120.105	230.407	155.448	114.962	145.668	159.033	82.2159	134.942	144.647	242.966	205.201
Potri.001G044200	AT1G80860.2	ATPLMT,PLMT	phospholipid N-methyltransferase	-0.359693	0.252879	66.1212	42.7771	33.3293	52.4403	22.5183	60.9941	56.431	33.1318	58.2706	56.6859	45.6777	36.5279
Potri.001G044300	AT1G15980.1	NDF1,NDH48	NDH-dependent cyclic electron flow 1	0.561989	0.342213	78.762	120.927	55.0659	46.8217	49.7773	38.0316	49.5909	115.348	36.8025	81.1195	309.053	127.848
Potri.001G044401	AT5G57970.1		DNA glycosylase superfamily protein	1.6242	0.0107537	1.94474	4.11318	2.8982	1.87287	2.37035	1.43515	5.13009	18.4065	1.53344	2.93203	10.6905	3.22305
Potri.001G044500	AT1G80840.1	ATWRKY40,WRKY40	WRKY DNA-binding protein 40	3.87169	0.000722087	17.5027	16.4527	42.024	11.2372	79.4067	146.386	427.508	3672.72	38.3359	899.156	336.266	142.889
Potri.001G044700	AT4G21090.1	ATMFDX2,MFDX2	MITOCHONDRIAL FERREDOXIN 2	0.879578	0.00141486	45.7014	45.245	49.2695	46.8217	80.5919	50.948	102.602	131.3	38.3359	94.8023	83.5805	68.7584
Potri.001G044900	AT1G15960.1	ATNRAMP6,NRAMP6	NRAMP metal ion transporter 6	-1.08236	0.00855012	131.27	91.3126	36.2275	173.24	73.4808	124.858	35.9106	56.4467	107.341	77.2101	35.959	41.8997
Potri.001G045000	AT1G15950.1	ATCCR1,CCR1,IRX4	cinnamoyl coa reductase 1	2.86736	1.78324e-05	14.5856	13.9848	117.377	12.1736	20.148	12.9164	44.4608	219.651	20.7014	137.805	29.156	3.22305
Potri.001G045100	AT1G15950.1	ATCCR1,CCR1,IRX4	cinnamoyl coa reductase 1	1.71849	0.0132385	49.5909	32.0828	127.521	57.1225	20.148	43.7722	73.5313	238.058	26.0684	205.242	50.537	8.59481
Potri.001G045400	AT1G80820.1	ATCCR2,CCR2	cinnamoyl coa reductase	1.893	0.00130002	19.4474	17.2754	73.9042	19.6651	16.5924	15.7867	44.4608	103.077	9.20062	58.6406	30.1278	6.4461
Potri.001G045500	AT1G15950.1	ATCCR1,CCR1,IRX4	cinnamoyl coa reductase 1	0.852411	0.00152105	892.636	761.761	1637.48	642.394	833.178	655.865	1231.22	1614.87	545.137	953.887	1147.77	610.231
Potri.001G045700	AT1G15950.1	ATCCR1,CCR1,IRX4	cinnamoyl coa reductase 1	1.06459	0.0770526	12.6408	7.40372	21.7365	6.55504	5.92587	6.45819	6.84012	24.5421	8.43391	29.3203	4.85933	3.22305
Potri.001G045800	AT1G15950.1	ATCCR1,CCR1,IRX4	cinnamoyl coa reductase 1	0.383712	0.446087	624.262	589.007	836.132	507.548	266.664	481.494	406.987	790.254	314.355	795.558	408.184	168.673
Potri.001G045900	AT1G15950.1	ATCCR1,CCR1,IRX4	cinnamoyl coa reductase 1	0.939213	0.100274	204.198	194.965	384.012	175.113	99.5547	172.936	182.973	465.072	88.1726	421.235	139.949	47.2714
Potri.001G046100	AT1G15950.1	ATCCR1,CCR1,IRX4	cinnamoyl coa reductase 1	2.22446	1.69414e-05	185.723	171.108	808.599	139.529	188.443	146.386	436.058	1573.15	167.145	756.464	380	76.2789
Potri.001G046400	AT1G15950.1	ATCCR1,CCR1,IRX4	cinnamoyl coa reductase 1	2.32188	1.66943e-05	185.723	158.769	798.455	141.402	197.924	122.706	439.478	1447.98	148.743	846.38	342.097	56.9406
Potri.001G046500	AT4G31880.1			-1.00742	1.76382e-06	893.609	685.256	447.772	940.18	520.292	801.534	495.909	344.816	644.81	338.161	229.36	802.54
Potri.001G046600	AT2G32060.2		Ribosomal protein L7Ae/L30e/S12e/Gadd45 family protein	1.75381	7.55009e-07	150.717	222.112	552.108	111.436	906.659	160.02	735.313	770.62	215.448	354.776	784.296	357.759
Potri.001G046700	AT2G32070.1		Polynucleotidyl transferase, ribonuclease H-like superfamily protein	-0.922158	9.88505e-06	291.711	299.44	166.647	338.053	126.814	371.705	148.773	276.098	400.227	170.058	115.652	197.681
Potri.001G046800	AT1G80760.1	NIP6,NIP6;1,NLM7	NOD26-like intrinsic protein 6;1	-0.988722	0.000195056	32.0882	62.5203	28.982	48.6946	23.7035	25.8328	18.8103	25.7692	44.4697	17.5922	23.3248	61.238
Potri.001G046900	AT1G15900.1			0.625019	0.033361	15.5579	13.1622	15.9401	14.983	28.4442	16.5043	18.8103	39.2673	16.8678	17.5922	20.4092	13.9666
Potri.001G047100	AT1G15880.1	atgos11,GOS11	golgi snare 11	-0.466517	0.00165253	344.219	391.575	278.228	257.52	240.59	348.025	215.464	161.978	259.918	198.401	257.544	264.29
Potri.001G047200	AT1G76280.3		Tetratricopeptide repeat (TPR)-like superfamily protein	0.501851	0.0159919	201.281	204.836	233.305	210.698	212.146	209.533	326.616	366.904	222.348	255.087	529.667	313.71
Potri.001G047400	AT1G80750.1		Ribosomal protein L30/L7 family protein	0.323769	0.141147	306.297	273.938	289.82	300.596	302.22	266.939	254.794	574.284	234.616	360.64	248.798	241.729
Potri.001G047500	AT5G10970.1		C2H2 and C2HC zinc fingers superfamily protein	-1.34729	0.0145058	249.899	249.259	108.683	171.368	90.0733	139.928	39.3307	19.6336	208.547	60.5953	172.992	234.208
Potri.001G047600	AT1G15870.1		Mitochondrial glycoprotein family protein	0.209715	0.570333	63.2041	83.9089	46.3713	59.9318	77.0364	78.2159	53.0109	103.077	46.7698	79.1648	78.7211	47.2714
Potri.001G047700	AT1G80980.1			0.175903	0.720677	13.6132	13.9848	10.1437	5.61861	18.9628	11.4812	22.2304	17.1794	16.1011	14.6602	15.5499	26.8588
Potri.001G047800	AT1G80690.1		PPPDE putative thiol peptidase family protein	-3.09305	1.09341e-09	94.32	103.652	15.9401	26.2202	10.6666	53.1007	1.71003	8.58972	47.5366	8.79609	13.6061	189.086
Potri.001G047900	AT1G15860.1		Domain of unknown function (DUF298)	-0.00111867	0.995209	415.202	330.7	339.09	496.31	479.996	442.745	485.649	431.94	409.428	400.711	396.521	440.484
Potri.001G048100	AT1G80670.1		Transducin/WD40 repeat-like superfamily protein	0.453413	0.0995778	115.712	117.637	131.868	122.673	101.925	118.4	116.282	201.245	87.4059	225.766	88.4398	70.9071
Potri.001G048200	AT5G25190.1		Integrase-type DNA-binding superfamily protein	-0.553495	0.451124	8.75134	6.58109	5.79641	11.2372	7.11105	7.89335	5.13009	20.8607	19.9347	7.81875	15.5499	38.6766
Potri.001G048500	AT2G25220.1		Protein kinase superfamily protein	-0.149821	0.713872	14.5856	18.098	14.491	15.9194	18.9628	17.2219	17.1003	26.9963	26.8352	23.4562	6.80306	26.8588
Potri.001G048700	AT1G15520.1	ABCG40,ATABCG40,ATPDR12,PDR12	pleiotropic drug resistance 12	0.348746	0.486518	551.334	444.223	349.234	1148.07	956.436	824.496	1048.25	1141.21	876.359	1495.34	264.348	281.48
Potri.001G048800	AT1G15520.1	ABCG40,ATABCG40,ATPDR12,PDR12	pleiotropic drug resistance 12	0.237369	0.651407	437.567	391.575	239.102	976.701	746.66	661.606	776.354	884.741	643.277	1125.9	197.289	256.77
Potri.001G048900	AT1G15520.1	ABCG40,ATABCG40,ATPDR12,PDR12	pleiotropic drug resistance 12	-1.60484	0.000102478	197.391	114.346	14.491	201.333	36.7404	190.158	34.2006	79.7617	110.407	77.2101	36.9309	40.8253
Potri.001G049000	AT1G15520.1	ABCG40,ATABCG40,ATPDR12,PDR12	pleiotropic drug resistance 12	0.290501	0.563421	107.933	81.441	62.3114	201.333	182.517	156.432	179.553	218.424	164.078	265.837	37.9028	62.3123
Potri.001G049100	AT1G78955.1	CAMS1	camelliol C synthase 1	-0.492229	0.485708	127.381	113.524	65.2096	388.62	574.81	382.469	342.006	80.9888	637.91	223.812	53.4526	234.208
Potri.001G049200	AT1G78950.1		Terpenoid cyclases family protein	-0.687467	0.30419	281.987	241.032	140.563	797.842	955.251	836.695	637.841	141.117	1254.35	459.351	85.5242	483.458
Potri.001G049300	AT3G24800.1	PRT1	proteolysis 1	0.417571	0.150088	28.1987	24.6791	20.2874	21.538	26.0738	20.8097	25.6505	36.8131	20.7014	44.9578	18.4655	13.9666
Potri.001G049400	AT2G32700.6	LUH	LEUNIG_homolog	-0.23199	0.0738073	1388.55	1242.18	1165.08	1316.63	1014.51	1185.44	1049.96	733.807	1050.4	996.89	1183.73	1032.45
Potri.001G049700	AT4G13195.1	CLE44	CLAVATA3/ESR-RELATED 44	-0.04422	0.959184	2.91711	2.46791	8.69461	3.74574	2.37035	2.15273	1.71003	3.68131	6.90047	2.93203	1.94373	3.22305
Potri.001G049800	AT3G24160.1	PMP	putative type 1 membrane protein	-1.10104	2.03015e-14	633.013	451.627	250.695	582.462	201.48	584.108	265.055	247.875	509.868	251.177	285.729	460.896
Potri.001G049900	AT4G13670.1	PTAC5	plastid transcriptionally active 5	0.729639	0.0482742	30.1435	34.5507	69.5569	37.4574	79.4067	60.2765	157.323	46.6299	60.5708	68.414	47.6214	56.9406
Potri.001G050000	AT3G24170.1	ATGR1,GR1	glutathione-disulfide reductase	-0.116952	0.477815	329.634	345.507	328.946	435.442	330.664	406.866	338.586	325.182	335.056	354.776	370.281	370.651
Potri.001G050100	AT2G02230.1	AtPP2-B1,PP2-B1	phloem protein 2-B1	5.02542	7.00239e-15	10.6961	17.2754	318.802	17.7923	135.11	30.8558	367.656	1353.49	10.7341	853.221	143.836	9.66916
Potri.001G050300	AT1G04730.1	CTF18	P-loop containing nucleoside triphosphate hydrolases superfamily protein	-1.87683	1.23546e-05	23.3369	8.22636	2.8982	19.6651	8.29622	14.3515	1.71003	4.90841	19.9347	3.90937	4.85933	16.1153
Potri.001G050400	AT1G04760.1	ATVAMP726,VAMP726	vesicle-associated membrane protein 726	-0.165782	0.603849	647.599	716.516	520.228	586.208	543.995	616.399	560.89	608.643	511.401	605.953	266.291	403.956
Potri.001G050600	AT1G04770.1		Tetratricopeptide repeat (TPR)-like superfamily protein	0.713563	0.119007	393.81	316.715	749.186	503.802	820.141	247.564	627.581	231.922	209.314	401.688	309.053	242.803
Potri.001G050700	AT3G24190.1		Protein kinase superfamily protein	-0.304964	0.454622	753.587	633.43	668.036	620.856	489.477	440.592	420.667	134.981	322.789	310.795	612.276	485.607
Potri.001G051000	AT5G26594.1	ARR24,RR24	response regulator 24	-0.783418	0.217011	9.72371	11.5169	8.69461	8.42791	20.148	11.4812	17.1003	8.58972	27.6019	5.86406	15.5499	62.3123
Potri.001G051200	AT3G24200.1		FAD/NAD(P)-binding oxidoreductase family protein	0.620447	0.0946582	365.611	492.759	783.964	345.544	893.622	398.973	760.963	154.615	395.627	432.963	665.728	401.807
Potri.001G051300	AT1G34010.1			-0.90528	0.0189936	35.9777	36.196	30.4311	33.7116	23.7035	29.4207	25.6505	7.36262	55.2037	17.5922	25.2685	51.5688
Potri.001G051400	AT1G04780.1		Ankyrin repeat family protein	-0.725236	0.0377708	560.085	524.842	275.329	902.723	274.961	696.767	395.017	511.702	689.28	460.329	272.122	244.952
Potri.001G051500	AT5G13930.1	ATCHS,CHS,TT4	Chalcone and stilbene synthase family protein	2.42154	0.0289837	20.4198	30.4375	234.754	73.0419	33.1849	10.0461	383.047	23.3149	264.518	34.207	1657.03	42.974
Potri.001G051600	AT5G13930.1	ATCHS,CHS,TT4	Chalcone and stilbene synthase family protein	2.42523	0.0272549	35.9777	28.7923	336.192	100.199	55.7032	17.9394	608.771	30.6776	399.46	48.8672	2314.01	49.4201
Potri.001G051700	AT3G23940.1		dehydratase family	0.396769	0.230061	47.6462	46.8903	94.1916	50.5675	35.5552	43.7722	47.8808	105.531	44.4697	50.8219	48.5933	56.9406
Potri.001G051800	AT2G33150.1	KAT2,PED1,PKT3	peroxisomal 3-ketoacyl-CoA thiolase 3	0.573571	0.013661	449.235	541.294	691.222	490.692	574.81	532.442	613.901	488.387	373.392	929.454	716.265	310.487
Potri.001G051900	AT2G33150.1	KAT2,PED1,PKT3	peroxisomal 3-ketoacyl-CoA thiolase 3	1.04288	0.00127865	3819.47	4272.77	8052.66	3987.34	4149.3	3990.45	6952.98	5843.46	2945.73	9099.07	8290.02	1556.73
Potri.001G052100	AT1G04690.1	KAB1,KV-BETA1	potassium channel beta subunit 1	-0.339306	0.0600659	2556.36	2796.14	2117.14	2508.71	1735.1	2521.57	1663.86	1592.78	2727.98	2382.76	2262.5	1763.01
Potri.001G052300	AT4G13710.1		Pectin lyase-like superfamily protein	-3.63678	9.54897e-08	837.211	1196.94	28.982	157.321	41.4811	357.353	13.6802	36.8131	186.313	53.7539	91.3554	589.819
Potri.001G052400	AT4G13720.1		Inosine triphosphate pyrophosphatase family protein	0.714562	0.0272696	30.1435	29.6149	66.6587	20.6016	53.3329	36.5964	82.0814	31.9047	42.9362	41.0484	91.3554	63.3867
Potri.001G052500	AT3G24240.1		Leucine-rich repeat receptor-like protein kinase family protein	-1.24903	4.49102e-05	66.1212	84.7315	18.8383	74.9148	47.407	83.9565	37.6207	28.2234	48.3033	26.3883	10.6905	38.6766
Potri.001G053000	AT1G04650.1			-3.78737	9.24819e-18	138.077	80.6183	5.79641	165.749	8.29622	114.812	3.42006	17.1794	79.7387	6.8414	3.88746	52.6432
Potri.001G053400	AT2G33170.1		Leucine-rich repeat receptor-like protein kinase family protein	-0.632553	0.0268085	2739.17	2874.29	1460.69	4728.06	1701.91	2713.88	1730.55	2255.41	3585.18	2361.26	2125.47	1399.88
Potri.001G053500	AT3G24050.1	GATA1	GATA transcription factor 1	1.26264	1.77692e-05	303.38	363.605	724.551	329.625	837.919	414.76	897.766	1580.51	384.126	816.082	647.263	498.499
Potri.001G053600	AT4G13590.1		Uncharacterized protein family (UPF0016)	0.59212	0.013211	81.6791	97.8937	140.563	88.0249	123.258	100.461	171.003	67.4906	99.6734	169.08	190.486	104.212
Potri.001G053700	AT2G33180.1			1.52782	0.00392368	17.5027	35.3733	147.808	13.1101	84.1474	15.0691	109.442	25.7692	17.6345	31.275	201.176	110.658
Potri.001G053800	AT3G24040.1		Core-2/I-branching beta-1,6-N-acetylglucosaminyltransferase family protein	-0.975475	0.000154998	535.776	575.845	263.737	731.355	180.147	505.174	253.084	241.739	351.924	282.452	255.601	203.052
Potri.001G053900	AT3G24030.1		hydroxyethylthiazole kinase family protein	1.7318	0.000334523	5.83422	6.58109	28.982	1.87287	13.0369	5.74062	20.5204	7.36262	6.90047	11.7281	27.2122	5.37175
Potri.001G054000	AT3G24020.1		Disease resistance-responsive (dirigent-like protein) family protein	-0.392371	0.463282	5.83422	4.11318	2.8982	10.3008	5.92587	4.30546	6.84012	6.13551	6.13375	4.88672	1.94373	6.4461
Potri.001G054400	AT3G23990.1	HSP60,HSP60-3B	heat shock protein 60	1.6468	3.95109e-11	307.269	297.794	721.653	332.434	1322.66	296.359	1094.42	1331.41	286.753	847.357	600.613	369.577
Potri.001G054500	AT1G04630.1	MEE4	GRIM-19 protein	-0.429907	0.0201324	421.036	455.74	341.988	412.031	267.849	410.454	217.174	260.146	328.922	280.498	296.419	213.796
Potri.001G054600	AT5G60020.1	ATLAC17,LAC17	laccase 17	-3.98798	6.63821e-10	363.667	900.786	79.7006	427.951	13.0369	323.627	13.6802	7.36262	142.61	5.86406	22.3529	78.4276
Potri.001G054700	AT5G11860.3	SSP5	SCP1-like small phosphatase 5	0.465985	0.0150595	112.795	119.282	169.545	95.5163	196.739	114.095	124.832	176.703	108.874	162.239	111.765	132.145
Potri.001G054800	AT1G74110.1	CYP78A10	cytochrome P450, family 78, subfamily A, polypeptide 10	1.02133	0.206478	55.4251	48.5355	386.91	35.5845	29.6294	36.5964	11.9702	14.7252	23.0016	22.4789	52.4808	55.8662
Potri.001G054900	AT1G27390.1	TOM20-2	translocase outer membrane 20-2	-0.0892089	0.817361	314.076	289.568	272.431	369.892	177.776	308.558	164.163	330.091	281.386	434.918	205.064	123.55
Potri.001G055000	AT5G43250.1	NF-YC13	nuclear factor Y, subunit C13	-0.675008	0.253544	8.75134	4.93582	4.34731	3.74574	5.92587	2.87031	1.71003	3.68131	9.96734	2.93203	2.9156	4.2974
Potri.001G055100	AT1G27920.1	MAP65-8	microtubule-associated protein 65-8	-3.31458	3.85134e-09	2810.15	2062.35	227.509	3606.21	516.736	2440.48	237.694	180.384	1969.7	247.268	19.4373	1324.67
Potri.001G055200	AT1G67370.1	ASY1,ATASY1	DNA-binding HORMA family protein	-2.59997	1.46927e-14	104.044	78.1504	18.8383	160.13	46.2218	106.919	23.9404	15.9523	157.177	9.77344	14.578	170.822
Potri.001G055300	AT1G67360.1		Rubber elongation factor protein (REF)	-0.30706	0.339134	4288.15	4939.93	4232.83	3990.15	3374.19	3847.65	3685.11	1527.74	4066.68	2773.7	3776.67	2829.84
Potri.001G055400	AT1G67350.1			0.105829	0.669411	484.241	435.997	626.012	426.078	278.516	393.95	347.136	336.226	412.495	406.575	587.007	246.026
Potri.001G055900	AT5G43270.1	SPL2	squamosa promoter binding protein-like 2	-0.256118	0.665217	217.811	290.391	255.042	214.444	523.847	222.449	386.467	96.9411	455.431	129.987	556.879	928.239
Potri.001G056000	AT1G67325.1		Ran BP2/NZF zinc finger-like superfamily protein	-0.0359509	0.755234	392.838	396.511	385.461	460.726	444.441	353.766	406.987	348.497	389.493	362.594	396.521	411.476
Potri.001G056100	AT3G13060.2	ECT5	evolutionarily conserved C-terminal region 5	0.543874	0.012977	805.123	755.18	1131.75	781.923	679.105	721.883	1188.47	481.024	699.247	955.842	1944.7	614.529
Potri.001G056200	AT1G27950.1	LTPG1	glycosylphosphatidylinositol-anchored lipid protein transfer 1	3.69251	1.30831e-05	1.94474	1.64527	40.5748	2.8093	4.7407	1.43515	39.3307	13.4981	2.30016	17.5922	68.0306	4.2974
Potri.001G056300	AT1G67330.1		Protein of unknown function (DUF579)	-0.848233	0.115035	263.512	194.965	123.174	978.574	205.035	446.333	205.204	311.684	335.056	372.368	56.3682	75.2045
Potri.001G056400	AT5G66950.1		Pyridoxal phosphate (PLP)-dependent transferases superfamily protein	-2.02371	7.13966e-06	37.9225	32.9054	18.8383	75.8512	14.2221	30.8558	15.3903	9.81682	79.7387	9.77344	10.6905	59.0893
Potri.001G056500	AT1G27385.1			-0.0382577	0.935315	32.0882	18.098	21.7365	40.2667	11.8517	27.9855	30.7805	30.6776	31.4355	43.0031	25.2685	18.264
Potri.001G056600	AT5G43260.1		chaperone protein dnaJ-related	-0.00896957	0.985169	17.5027	21.3885	28.982	23.4109	24.8887	58.1237	20.5204	46.6299	21.4681	12.7055	34.0153	25.7844
Potri.001G056700	AT3G61470.1	LHCA2	photosystem I light harvesting complex gene 2	1.08479	0.0211912	356.86	445.046	1279.56	260.329	502.514	242.541	661.782	133.754	131.109	368.459	856.214	356.684
Potri.001G056800	AT1G67340.1		HCP-like superfamily protein with MYND-type zinc finger	0.595678	0.0891915	489.102	551.166	369.521	482.264	522.662	438.44	666.912	1835.75	461.565	273.656	618.107	413.625
Potri.001G057100	AT1G27340.1		Galactose oxidase/kelch repeat superfamily protein	0.786595	0.0663329	319.91	318.36	686.874	298.723	619.846	324.345	1450.11	376.72	453.897	334.251	985.472	865.927
Potri.001G057200	AT2G25560.1		DNAJ heat shock N-terminal domain-containing protein	0.358958	0.0779229	292.684	346.33	394.156	310.896	282.072	280.573	347.136	370.585	276.019	388.005	411.099	203.052
Potri.001G057300	AT1G27330.1		Ribosome associated membrane protein RAMP4	0.994969	0.00211671	258.651	259.953	426.036	175.113	554.662	343.002	730.183	711.719	226.182	445.669	291.56	321.231
Potri.001G057400	AT1G27320.1	AHK3,HK3	histidine kinase 3	0.330915	0.143911	399.644	482.887	450.671	368.955	444.441	416.912	492.489	382.856	384.893	433.941	778.465	319.082
Potri.001G057500	AT1G27970.1	NTF2B	nuclear transport factor 2B	0.364748	0.163481	1297.14	1725.07	1934.55	952.354	2533.9	1224.19	2000.74	1115.44	1558.74	1069.21	2452.02	1867.22
Potri.001G057700	AT1G27300.1			0.303933	0.60632	206.143	275.583	288.371	115.181	144.591	83.2389	147.063	40.4944	49.8367	45.9351	394.578	129.996
Potri.001G057800	AT1G67310.1		Calmodulin-binding transcription activator protein with CG-1 and Ankyrin domains	0.924648	1.70095e-06	1252.41	1237.24	2573.6	1690.26	2409.46	1427.98	2948.09	2972.04	1558.74	2975.03	1984.55	1188.23
Potri.001G058100	AT1G27290.1			0.298668	0.404619	83.6239	97.071	134.766	73.9783	67.555	84.6741	76.9514	63.8093	59.0373	121.191	105.933	65.5354
Potri.001G058200	AT2G03710.3	AGL3,SEP4	K-box region and MADS-box transcription factor family protein	0.88326	0.0856779	6.80659	13.9848	20.2874	4.68217	29.6294	10.7637	39.3307	9.81682	10.7341	11.7281	31.0997	30.0818
Potri.001G058600	AT5G50570.2		Squamosa promoter-binding protein-like (SBP domain) transcription factor family protein	-0.903881	0.0234021	245.037	264.066	147.808	220.999	197.924	212.403	200.074	143.571	361.891	115.327	342.097	844.44
Potri.001G058700	AT1G24265.1		Protein of unknown function (DUF1664)	0.357898	0.20182	128.353	123.395	139.114	117.991	180.147	127.011	256.505	214.743	149.51	135.851	202.148	234.208
Potri.001G058800	AT5G13080.1	ATWRKY75,WRKY75	WRKY DNA-binding protein 75	0.0608476	0.925599	6.80659	4.11318	2.8982	7.49148	10.6666	5.74062	1.71003	9.81682	3.06687	6.8414	1.94373	6.4461
Potri.001G058900	AT5G60740.1		ABC transporter family protein	1.1729	0.0153954	4.86185	3.29054	7.24551	4.68217	8.29622	2.87031	8.55015	6.13551	3.06687	7.81875	8.74679	2.1487
Potri.001G059000	AT1G27980.1	ATDPL1,DPL1	dihydrosphingosine phosphate lyase	0.565905	0.0965936	147.8	102.829	117.377	136.719	132.74	120.553	160.743	365.677	141.843	91.8703	329.463	161.153
Potri.001G059100	AT5G14090.1			-0.698003	0.395602	11.6684	15.6301	2.8982	3.74574	10.6666	8.61093	8.55015	8.58972	4.60031	6.8414	2.9156	21.487
Potri.001G059400	AT5G13090.1			-1.20348	0.00037045	587.312	548.698	278.228	644.267	383.997	591.284	184.683	94.4869	417.862	223.812	131.202	194.457
Potri.001G059500	AT1G27990.1			5.77403	4.09368e-21	5.83422	8.22636	407.198	13.1101	431.404	10.0461	1002.08	438.076	19.9347	658.73	901.892	12.8922
Potri.001G059700	AT5G13100.1			-0.0621141	0.83971	386.031	357.024	236.204	277.185	290.368	326.498	287.285	503.112	231.549	306.886	138.977	261.067
Potri.001G059900	AT5G13110.1	G6PD2	glucose-6-phosphate dehydrogenase 2	-1.57417	0.00722698	374.363	387.462	501.389	762.258	468.144	456.379	542.08	274.871	598.041	483.785	666.7	6168.92
Potri.001G060000	AT3G27010.1	AT-TCP20,ATTCP20,PCF1,TCP20	TEOSINTE BRANCHED 1, cycloidea, PCF (TCP)-domain family protein 20	0.52414	0.141503	108.906	96.2484	226.06	65.5504	101.925	94.0026	90.6316	77.3075	98.9067	98.7117	183.683	77.3532
Potri.001G060100	AT1G69040.2	ACR4	ACT domain repeat 4	1.9445	0.00209265	102.099	123.395	282.575	117.991	85.3326	111.224	297.545	1803.84	109.641	202.31	1097.24	415.774
Potri.001G060200	AT5G13120.1	ATCYP20-2,CYP20-2	cyclophilin 20-2	1.586	1.54476e-11	238.231	233.629	736.144	230.363	809.474	233.93	866.985	323.955	239.983	529.72	1076.83	270.736
Potri.001G060400	AT5G50760.1		SAUR-like auxin-responsive protein family	1.23979	0.0795221	2.91711	10.6943	7.24551	2.8093	9.4814	1.43515	1.71003	3.68131	3.06687	5.86406	32.0716	5.37175
Potri.001G060500	AT5G13140.1		Pollen Ole e 1 allergen and extensin family protein	-2.92171	4.2791e-05	109.878	108.588	2.8982	42.1396	17.7776	23.68	1.71003	7.36262	21.4681	3.90937	12.6343	51.5688
Potri.001G060800	AT5G13160.1	PBS1	Protein kinase superfamily protein	-0.266494	0.324671	389.921	419.544	307.21	397.048	229.924	376.728	253.084	257.692	381.059	239.449	546.189	243.878
Potri.001G060900	AT5G13170.1	SAG29	senescence-associated gene 29	8.4793	3.1004e-15	1.94474	1.64527	839.03	1.87287	20.148	2.87031	343.716	104.304	1.53344	60.5953	5510.48	9.66916
Potri.001G061000	AT5G43280.1	ATDCI1,DCI1	delta(3,5),delta(2,4)-dienoyl-CoA isomerase 1	0.883467	0.0192783	485.213	455.74	930.323	612.428	274.961	477.906	545.5	709.265	463.098	463.261	2179.9	272.885
Potri.001G061100	AT3G02040.1	SRG3	senescence-related gene 3	3.91272	0.000222812	4.86185	5.75845	28.982	5.61861	7.11105	3.58789	295.835	590.236	134.176	196.446	1303.27	6.4461
Potri.001G061200	AT5G13180.1	ANAC083,NAC083,VNI2	NAC domain containing protein 83	-0.0333587	0.919157	293.656	356.201	231.856	316.515	162.369	278.42	227.434	436.848	348.09	309.818	438.312	258.919
Potri.001G061400	AT5G50850.1	MAB1	Transketolase family protein	-0.259008	0.255841	877.078	767.519	607.174	913.024	423.107	792.205	591.67	870.016	663.212	706.619	542.301	463.045
Potri.001G061500	AT2G33490.1		hydroxyproline-rich glycoprotein family protein	0.863306	3.27289e-05	150.717	190.029	273.88	188.223	434.959	195.181	595.09	326.409	231.549	261.928	306.138	249.249
Potri.001G061600	AT5G21090.1		Leucine-rich repeat (LRR) family protein	-1.52277	0.0274915	33.0606	31.2602	23.1856	7.49148	22.5183	10.7637	6.84012	6.13551	19.9347	3.90937	1.94373	81.6507
Potri.001G061700	AT1G71830.1	ATSERK1,SERK1	somatic embryogenesis receptor-like kinase 1	1.78526	0.0104522	1.94474	1.64527	4.34731	1.87287	2.37035	1.43515	3.42006	12.271	2.30016	11.7281	3.88746	2.1487
Potri.001G061800	AT1G28050.1		B-box type zinc finger protein with CCT domain	-0.32881	0.659706	88.4857	69.1014	85.497	390.493	216.887	331.521	265.055	155.842	360.358	304.931	21.3811	77.3532
Potri.001G061900	AT5G13190.1			-0.211409	0.620074	12.6408	21.3885	13.0419	28.093	16.5924	20.0922	8.55015	28.2234	17.6345	25.4109	4.85933	12.8922
Potri.001G062000	AT2G33510.1			-0.963818	1.36755e-06	542.583	555.279	336.192	500.056	357.923	609.223	201.784	337.453	530.569	244.336	237.135	608.082
Potri.001G062100	AT2G33520.1			3.17358	3.15278e-09	21.3922	18.098	237.653	13.1101	37.9256	11.4812	155.613	154.615	30.6687	59.618	412.071	22.5614
Potri.001G062500	AT5G13220.1	JAS1,JAZ10,TIFY9	jasmonate-zim-domain protein 10	4.69564	0.000220467	4.86185	3.29054	39.1257	7.49148	7.11105	5.74062	59.8511	3303.36	112.708	337.184	12.6343	10.7435
Potri.001G062600	AT5G13230.1		Tetratricopeptide repeat (TPR)-like superfamily protein	0.190755	0.602563	20.4198	24.6791	17.3892	18.7287	21.3331	17.2219	46.1708	34.3589	26.0684	17.5922	22.3529	30.0818
Potri.001G062700	AT5G13250.1		RING finger protein	-0.819518	7.45765e-05	286.849	255.84	137.665	321.197	118.517	330.803	157.323	266.281	253.017	128.032	108.849	164.376
Potri.001G062800	AT3G48800.1		Sterile alpha motif (SAM) domain-containing protein	0.0145632	0.946023	117.657	116.814	104.335	96.4528	141.036	116.247	64.9811	141.117	98.14	101.644	99.1303	104.212
Potri.001G062900	AT5G50915.1		basic helix-loop-helix (bHLH) DNA-binding superfamily protein	0.902948	0.0274845	7.77897	6.58109	13.0419	7.49148	9.4814	5.74062	6.84012	30.6776	6.90047	11.7281	7.77493	8.59481
Potri.001G063000	AT4G20970.1		basic helix-loop-helix (bHLH) DNA-binding superfamily protein	2.89266	0.00188769	16.5303	23.0338	13.0419	9.36435	5.92587	10.7637	5.13009	879.833	16.1011	10.7508	4.85933	48.3458
Potri.001G063100	AT4G20980.1		Eukaryotic translation initiation factor 3 subunit 7 (eIF-3)	-0.877106	0.00331239	177.944	162.059	101.437	174.177	114.962	122.706	63.2711	78.5346	131.109	77.2101	67.0588	155.781
Potri.001G063200	AT4G37070.1	AtPLAIVA,PLA IVA,PLP1	Acyl transferase/acyl hydrolase/lysophospholipase superfamily protein	-0.028617	0.963146	7.77897	6.58109	7.24551	8.42791	4.7407	6.45819	6.84012	7.36262	9.20062	7.81875	19.4373	18.264
Potri.001G063300	AT1G74170.1	AtRLP13,RLP13	receptor like protein 13	0.502433	0.232348	3.88948	5.75845	10.1437	7.49148	14.2221	10.0461	13.6802	13.4981	10.7341	12.7055	4.85933	9.66916
Potri.001G063700	AT1G74180.1	AtRLP14,RLP14	receptor like protein 14	-0.112929	0.871878	3.88948	3.29054	4.34731	4.68217	2.37035	4.30546	3.42006	4.90841	2.30016	4.88672	1.94373	5.37175
Potri.001G064100	AT1G74170.1	AtRLP13,RLP13	receptor like protein 13	0.462201	0.252492	9.72371	9.87163	14.491	8.42791	10.6666	7.89335	6.84012	20.8607	7.66719	13.6828	9.71866	12.8922
Potri.001G064150	AT1G58190.2	AtRLP9,RLP9	receptor like protein 9	0.60732	0.103061	7.77897	6.58109	13.0419	7.49148	9.4814	6.45819	6.84012	14.7252	6.13375	13.6828	7.77493	9.66916
Potri.001G064200	AT4G30110.1	ATHMA2,HMA2	heavy metal atpase 2	-0.149698	0.764582	7.77897	8.22636	7.24551	17.7923	10.6666	7.17577	3.42006	9.81682	4.60031	6.8414	6.80306	5.37175
Potri.001G064600	AT1G74170.1	AtRLP13,RLP13	receptor like protein 13	0.496544	0.385615	3.88948	3.29054	4.34731	3.74574	2.37035	5.74062	8.55015	8.58972	3.83359	8.79609	1.94373	3.22305
Potri.001G064900	AT1G58190.2	AtRLP9,RLP9	receptor like protein 9	0.427702	0.362466	5.83422	4.11318	11.5928	5.61861	7.11105	10.7637	11.9702	9.81682	13.0342	16.6148	4.85933	5.37175
Potri.001G065200	AT2G34400.1		Pentatricopeptide repeat (PPR-like) superfamily protein	-0.432543	0.407605	9.72371	4.93582	4.34731	5.61861	4.7407	4.30546	3.42006	8.58972	9.20062	3.90937	8.74679	13.9666
Potri.001G065300	AT5G49290.1	ATRLP56,RLP56	receptor like protein 56	0.715883	0.0556687	13.6132	9.87163	24.6347	10.3008	18.9628	12.1988	29.0705	23.3149	23.7683	40.0711	10.6905	19.3383
Potri.001G065600	AT2G33540.1	ATCPL3,CPL3	C-terminal domain phosphatase-like 3	0.0499481	0.909703	480.351	570.909	591.234	726.673	580.736	709.684	540.37	558.332	482.266	717.37	388.746	291.149
Potri.001G065800	AT5G13260.1			-0.820101	0.00158687	106.961	106.12	59.4132	86.152	71.1105	116.965	107.732	53.9925	115.008	60.5953	64.1432	200.904
Potri.001G065900	AT1G28110.1	SCPL45	serine carboxypeptidase-like 45	-1.6435	0.00293296	116.684	190.852	36.2275	37.4574	93.6288	85.3917	35.9106	13.4981	41.4028	41.0484	8.74679	243.878
Potri.001G066000	AT1G28100.2			0.133146	0.82755	58.3422	28.7923	53.6168	58.9954	60.4439	25.1152	124.832	15.9523	72.0716	26.3883	104.962	108.509
Potri.001G066100	AT5G13270.1	RARE1	Pentatricopeptide repeat (PPR) superfamily protein	-0.0272879	0.949649	30.1435	24.6791	33.3293	47.7582	27.259	36.5964	64.9811	28.2234	47.5366	34.207	23.3248	24.7101
Potri.001G066200	AT5G62000.1	ARF1-BP,ARF2,HSS,ORE14	auxin response factor 2	0.149891	0.601399	956.813	903.254	1388.24	1024.46	965.917	891.231	1065.35	911.737	918.529	883.519	1054.47	955.098
Potri.001G066400	AT3G26740.1	CCL	CCR-like	1.5736	0.0089466	127.381	425.303	627.461	43.076	822.511	137.057	381.337	49.0841	56.7372	494.536	324.603	117.104
Potri.001G066500	AT5G36930.2		Disease resistance protein (TIR-NBS-LRR class) family	1.35055	0.00129077	47.6462	59.2298	236.204	14.0465	149.332	119.118	242.824	65.0364	75.9051	147.579	259.488	114.956
Potri.001G066600	AT5G48770.1		Disease resistance protein (TIR-NBS-LRR class) family	0.634306	0.140958	6.80659	5.75845	13.0419	6.55504	13.0369	10.0461	6.84012	7.36262	3.83359	12.7055	6.80306	5.37175
Potri.001G066700	AT5G13290.2	CRN,SOL2	Protein kinase superfamily protein	-0.678739	0.0342846	21.3922	27.9696	15.9401	15.9194	23.7035	20.8097	8.55015	17.1794	30.6687	20.5242	6.80306	33.3049
Potri.001G066800	AT5G13300.1	AGD3,SFC,VAN3	ARF GTPase-activating protein	-0.817934	0.000885164	1299.09	1016.78	825.988	1561.04	602.069	1217.73	523.269	598.826	1344.06	739.849	740.562	668.246
Potri.001G066900	AT2G33550.1		Homeodomain-like superfamily protein	-0.0596543	0.866906	285.877	236.097	346.335	327.752	298.664	346.59	256.505	254.01	391.027	243.359	690.025	594.116
Potri.001G067000	AT1G17100.1		SOUL heme-binding family protein	0.31315	0.713445	1.94474	1.64527	4.34731	1.87287	2.37035	2.15273	1.71003	3.68131	2.30016	2.93203	7.77493	9.66916
Potri.001G067100	AT1G17100.1		SOUL heme-binding family protein	0.25884	0.758869	1.94474	3.29054	4.34731	1.87287	2.37035	1.43515	1.71003	3.68131	3.06687	2.93203	7.77493	8.59481
Potri.001G067300	AT5G61960.2	AML1,ML1	MEI2-like protein 1	1.71855	4.57015e-08	430.76	428.593	1431.71	462.599	558.217	414.042	1829.73	777.983	350.39	1037.94	2496.72	384.618
Potri.001G067400	AT1G28120.1			-0.204931	0.236908	253.789	268.179	233.305	275.312	242.961	299.23	311.225	213.516	337.356	169.08	323.631	282.554
Potri.001G067600	AT5G13330.1	Rap2.6L	related to AP2 6l	4.39584	3.00492e-09	2.91711	3.29054	34.7784	1.87287	47.407	2.15273	117.992	44.1757	3.06687	61.5726	83.5805	5.37175
Potri.001G067800	AT1G29880.1		glycyl-tRNA synthetase / glycine--tRNA ligase	0.221904	0.311061	1093.92	1122.08	1221.59	1478.63	1507.54	1128.03	1518.51	959.594	1005.93	1409.33	1035.04	729.484
Potri.001G067900	AT5G13430.1		Ubiquinol-cytochrome C reductase iron-sulfur subunit	-0.209463	0.435831	2558.31	2328.88	1991.07	2600.48	1489.76	2139.1	1424.46	2049.26	1824.79	2193.16	1515.14	877.744
Potri.001G068000	AT1G01630.1		Sec14p-like phosphatidylinositol transfer family protein	0.21044	0.235377	292.684	292.036	372.419	189.16	223.998	253.305	200.074	310.457	264.518	273.656	378.056	230.985
Potri.001G068100	AT1G27440.1	ATGUT1,GUT2,IRX10	Exostosin family protein	-4.39098	3.15521e-23	9079.02	9408.49	741.94	9204.22	553.477	7803.65	268.475	191.428	6023.34	285.384	120.511	3798.9
Potri.001G068200	AT5G13420.1		Aldolase-type TIM barrel family protein	-0.768513	0.0100214	7036.07	5903.24	3515.52	8398.88	3157.31	6029.8	3269.58	2806.38	3772.26	3308.31	3361.68	1939.2
Potri.001G068300	AT5G13410.1		FKBP-like peptidyl-prolyl cis-trans isomerase family protein	1.05026	1.16493e-05	49.5909	65.8109	133.317	44.0124	145.776	60.2765	184.683	69.9448	55.2037	107.508	125.371	94.5429
Potri.001G068400	AT1G11680.1	CYP51,CYP51A2,CYP51G1,EMB1738	CYTOCHROME P450 51G1	-0.24566	0.331763	128.353	109.411	94.1916	106.754	119.703	166.478	141.932	73.6262	107.341	148.556	52.4808	125.699
Potri.001G068500	AT5G64680.2			1.02648	0.000177634	35.9777	52.6487	89.8443	56.1861	103.11	53.1007	123.122	195.109	64.4044	87.9609	113.708	88.0968
Potri.001G068600	AT5G13400.1		Major facilitator superfamily protein	0.639338	0.0962129	9.72371	10.6943	11.5928	7.49148	17.7776	14.3515	30.7805	20.8607	8.43391	13.6828	7.77493	12.8922
Potri.001G068700	AT5G38895.3		RING/U-box superfamily protein	-0.256388	0.361218	264.485	335.635	224.611	260.329	186.072	294.207	283.865	274.871	270.652	329.365	92.3273	233.134
Potri.001G068800	AT4G14100.1		transferases, transferring glycosyl groups	1.07055	4.69861e-06	181.833	159.591	363.725	148.893	310.516	184.417	330.036	268.735	190.146	285.384	573.401	150.409
Potri.001G068900	AT5G13390.1	NEF1	no exine formation 1	-0.0997565	0.708754	1124.06	1115.49	783.964	1429	859.252	845.306	961.037	851.609	746.784	815.105	1270.23	678.99
Potri.001G069100	AT3G61110.1	ARS27A,RS27A	ribosomal protein S27	1.28044	0.00123765	654.405	763.406	1411.43	369.892	2627.53	491.54	1745.94	1811.2	769.786	941.182	2176.01	1362.28
Potri.001G069200	AT1G12880.1	atnudt12,NUDT12	nudix hydrolase homolog 12	0.64942	0.052486	9.72371	8.22636	14.491	9.36435	11.8517	7.17577	8.55015	19.6336	7.66719	16.6148	9.71866	10.7435
Potri.001G069501	AT1G76390.1		ARM repeat superfamily protein	-0.651888	0.176821	23.3369	14.8074	5.79641	27.1566	7.11105	20.0922	5.13009	15.9523	17.6345	31.275	6.80306	13.9666
Potri.001G070100	AT3G26935.1		DHHC-type zinc finger family protein	0.311734	0.375116	59.3146	70.7467	76.8024	52.4403	47.407	57.4062	66.6912	171.794	81.2722	67.4367	103.99	110.658
Potri.001G070200	AT5G32450.1		RNA binding (RRM/RBD/RNP motifs) family protein	-0.399251	0.476934	42.7843	44.4223	42.024	16.8558	63.9994	20.8097	35.9106	20.8607	55.2037	13.6828	3.88746	55.8662
Potri.001G070300	AT1G20050.1	HYD1	C-8,7 sterol isomerase	-0.673355	0.12219	68.0659	68.2788	60.8623	38.3938	54.518	53.8183	75.2413	23.3149	102.74	21.5016	67.0588	149.335
Potri.001G070400	AT4G15755.1		Calcium-dependent lipid-binding (CaLB domain) family protein	1.11984	0.026263	112.795	118.46	124.623	129.228	97.1843	194.463	239.404	349.724	115.775	481.83	263.376	45.1227
Potri.001G070500	AT1G44900.1	ATMCM2,MCM2	minichromosome maintenance (MCM2/3/5) family protein	-0.848127	0.207192	41.8119	19.7433	7.24551	2.8093	8.29622	9.3285	11.9702	4.90841	17.6345	5.86406	28.1841	30.0818
Potri.001G070700	AT1G28190.1			1.78849	0.0283658	5.83422	5.75845	5.79641	3.74574	2.37035	20.8097	15.3903	66.2635	9.96734	68.414	20.4092	5.37175
Potri.001G070800	AT1G44960.1		SNARE associated Golgi protein family	1.0657	0.000634824	125.436	123.395	197.078	129.228	162.369	112.66	326.616	333.772	114.241	234.562	178.823	78.4276
Potri.001G070900	AT5G47910.1	ATRBOHD,RBOHD	respiratory burst oxidase homologue D	2.68519	1.40566e-08	173.082	117.637	754.982	229.426	349.627	184.417	1243.19	1570.69	135.709	1152.29	736.674	62.3123
Potri.001G071000	AT5G13870.1	EXGT-A4,XTH5	xyloglucan endotransglucosylase/hydrolase 5	0.18387	0.801603	280.043	157.123	149.257	68.3597	132.74	103.331	94.0517	251.556	78.2053	258.019	212.839	281.48
Potri.001G071100	AT1G09690.1		Translation protein SH3-like family protein	0.82818	0.00437195	2309.38	2895.68	4269.05	2165.04	5544.25	1949.66	4993.29	4786.93	2798.52	3186.14	5561.02	3845.1
Potri.001G071500	AT5G47900.1		Protein of unknown function (DUF1624)	-0.895405	0.0911601	13.6132	13.1622	11.5928	26.2202	23.7035	11.4812	3.42006	9.81682	51.3701	11.7281	5.8312	7.52045
Potri.001G071700	AT2G19640.2	ASHR2,SDG39	ASH1-related protein 2	1.24851	4.42719e-07	70.9831	103.652	191.281	79.5969	241.776	86.1093	208.624	261.373	99.6734	186.673	113.708	64.461
Potri.001G071800	AT5G49230.1	HRB1	Drought-responsive family protein	0.575535	0.222386	6.80659	2.46791	8.69461	3.74574	13.0369	12.9164	11.9702	11.0439	4.60031	13.6828	8.74679	15.0409
Potri.001G071900	AT5G47890.1		NADH-ubiquinone oxidoreductase B8 subunit, putative	-0.150676	0.396911	555.224	611.219	481.102	543.132	549.921	590.566	501.039	481.024	557.404	391.915	636.572	518.911
Potri.001G072000	AT3G26618.1	ERF1-3	eukaryotic release factor 1-3	1.20181	0.00316952	977.233	987.986	1795.44	1279.17	1519.39	1007.48	1390.25	3175.74	975.266	3950.42	1020.46	359.907
Potri.001G072100	AT1G09760.1	U2A\'	U2 small nuclear ribonucleoprotein A	0.274867	0.201232	172.11	158.769	191.281	183.541	142.221	170.066	179.553	252.783	190.146	234.562	171.048	92.3942
Potri.001G072200	AT3G51980.1		ARM repeat superfamily protein	0.251648	0.167007	351.998	296.972	320.251	255.647	241.776	282.725	501.039	300.64	264.518	339.138	411.099	321.231
Potri.001G072300	AT5G47870.1			-0.661688	0.00376411	1139.62	1076.83	636.156	1026.33	689.772	956.53	839.625	711.719	958.398	514.083	326.547	714.443
Potri.001G072400	AT5G47860.1		Protein of unknown function (DUF1350)	-0.621954	0.0126352	522.163	570.909	334.743	573.098	404.145	495.128	535.239	182.838	494.534	260.951	557.851	845.514
Potri.001G072500	AT4G38040.1		Exostosin family protein	-2.56354	1.59313e-21	405.479	359.492	82.5988	470.09	58.0736	323.627	76.9514	39.2673	284.453	59.618	42.7621	264.29
Potri.001G072600	AT5G11680.1			0.184211	0.326494	492.992	489.468	566.599	508.484	393.478	480.777	649.811	530.108	542.07	603.998	493.708	330.9
Potri.001G072700	AT5G59610.1		Chaperone DnaJ-domain superfamily protein	-0.00771989	0.97413	68.0659	69.9241	52.1677	62.7411	55.7032	76.0632	73.5313	101.85	71.3048	71.3461	71.9181	81.6507
Potri.001G072800	AT3G46740.1	MAR1,TOC75-III	translocon at the outer envelope membrane of chloroplasts 75-III	0.971345	3.96113e-05	382.142	360.315	636.156	552.496	997.917	436.287	902.896	818.477	407.128	931.408	466.496	284.703
Potri.001G073000	AT5G44600.1		S-adenosyl-L-methionine-dependent methyltransferases superfamily protein	1.55438	4.90787e-07	14.5856	18.098	65.2096	18.7287	80.5919	17.2219	88.9216	39.2673	24.535	64.5047	56.3682	41.8997
Potri.001G073100	AT1G30820.1		CTP synthase family protein	4.98204	1.82601e-11	93.3476	118.46	1498.37	62.7411	1226.66	77.4983	3767.2	4811.47	59.8041	3378.68	1794.06	109.584
Potri.001G073201	AT4G20310.3		Peptidase M50 family protein	0.586775	0.12142	7.77897	6.58109	11.5928	7.49148	9.4814	5.74062	6.84012	14.7252	6.13375	11.7281	7.77493	8.59481
Potri.001G073300	AT1G30825.1	ARPC2A,DIS2	Arp2/3 complex, 34 kD subunit p34-Arc	0.122738	0.429075	141.966	115.992	127.521	127.355	151.702	145.668	138.512	166.886	149.51	144.647	168.133	147.186
Potri.001G073400	AT4G20300.2		Protein of unknown function (DUF1639)	-1.13439	9.28579e-15	477.434	438.465	207.222	460.726	251.257	444.898	206.914	207.38	420.162	209.152	172.02	510.317
Potri.001G073500	AT4G20280.1	TAF11	TBP-associated factor 11	0.398123	0.0277229	109.878	101.184	133.317	99.2621	156.443	93.285	97.4717	139.89	115.008	121.191	166.189	103.138
Potri.001G073600	AT4G20270.1	BAM3	Leucine-rich receptor-like protein kinase family protein	-2.471	0.000372545	11.6684	19.7433	2.8982	6.55504	7.11105	12.9164	1.71003	3.68131	16.8678	2.93203	1.94373	46.1971
Potri.001G073700	AT3G13440.1		S-adenosyl-L-methionine-dependent methyltransferases superfamily protein	0.200128	0.367918	85.5686	69.9241	94.1916	63.6776	112.592	60.9941	78.6614	69.9448	75.9051	82.0969	91.3554	107.435
Potri.001G073800	AT2G34900.1	GTE01,GTE1,IMB1	Transcription factor GTE6	-0.534285	0.00548634	161.414	154.656	105.784	206.016	98.3695	218.143	164.163	98.1682	154.11	131.941	111.765	127.848
Potri.001G073900	AT4G20260.1	ATPCAP1,PCAP1	plasma-membrane associated cation-binding protein 1	-2.3928	1.36034e-16	3604.58	2783.8	866.563	4119.38	476.44	4133.24	367.656	598.826	3378.16	887.428	640.46	2143.33
Potri.001G074000	AT5G44635.1	MCM6	minichromosome maintenance (MCM2/3/5) family protein	-0.989281	0.104264	19.4474	14.8074	4.34731	6.55504	9.4814	8.61093	5.13009	4.90841	12.2675	2.93203	16.5217	26.8588
Potri.001G074100	AT1G30840.2	ATPUP4,PUP4	purine permease 4	-2.23907	0.0100789	184.75	242.678	10.1437	220.062	156.443	206.662	22.2304	7.36262	213.148	42.0258	1.94373	67.6841
Potri.001G074200	AT5G44650.1	AtCEST,CEST		-0.59216	0.0976707	101.127	61.6977	85.497	88.0249	63.9994	115.53	88.9216	19.6336	123.442	66.4594	73.8618	108.509
Potri.001G074300	AT4G20190.1			-0.0796027	0.912398	10.6961	4.11318	5.79641	9.36435	18.9628	7.17577	18.8103	7.36262	16.1011	8.79609	6.80306	22.5614
Potri.001G074400	AT3G26430.1		GDSL-like Lipase/Acylhydrolase superfamily protein	0.169713	0.255804	195.447	169.463	205.772	226.617	234.665	193.028	253.084	260.146	222.348	194.491	206.036	193.383
Potri.001G074600	AT5G44670.1		Domain of unknown function (DUF23)	0.635198	0.135662	361.722	310.956	643.401	405.476	297.479	266.939	885.796	374.266	170.978	413.416	392.634	418.997
Potri.001G074700	AT5G44680.1		DNA glycosylase superfamily protein	-0.417712	0.396166	13.6132	9.049	5.79641	4.68217	4.7407	4.30546	3.42006	7.36262	5.36703	5.86406	3.88746	5.37175
Potri.001G074800	AT2G34920.1	EDA18	RING/U-box superfamily protein	-1.20469	0.053093	2.91711	14.8074	2.8982	4.68217	2.37035	4.30546	1.71003	3.68131	4.60031	2.93203	1.94373	4.2974
Potri.001G074901	AT4G20150.1			0.178579	0.528266	337.413	343.039	418.79	234.109	385.182	279.855	338.586	265.054	348.857	252.155	546.189	407.179
Potri.001G075000	AT4G20140.1	GSO1	Leucine-rich repeat transmembrane protein kinase	0.0243443	0.968806	10.6961	13.9848	13.0419	10.3008	11.8517	21.5273	30.7805	11.0439	16.8678	23.4562	3.88746	17.1896
Potri.001G075300	AT5G17370.1		Transducin/WD40 repeat-like superfamily protein	0.0273232	0.956841	47.6462	40.3092	52.1677	47.7582	93.6288	56.6886	82.0814	98.1682	88.1726	47.8898	69.0025	154.706
Potri.001G075400	AT3G12720.1	ATMYB67,ATY53,MYB67	myb domain protein 67	-0.662102	0.330358	2.91711	4.93582	2.8982	5.61861	2.37035	1.43515	1.71003	3.68131	2.30016	2.93203	1.94373	8.59481
Potri.001G075500	AT5G45680.1	ATFKBP13,FKBP13	FK506-binding protein 13	1.13881	0.00530116	30.1435	60.0524	71.006	16.8558	79.4067	25.1152	109.442	22.0878	28.3686	52.7766	140.921	55.8662
Potri.001G075600	AT1G30900.1	BP80-3;3,VSR3;3,VSR6	VACUOLAR SORTING RECEPTOR 6	-2.60224	5.68721e-11	2873.36	2680.15	430.383	3146.42	287.997	2508.65	395.017	436.848	1346.36	555.131	116.624	933.611
Potri.001G075700	AT4G20090.1	EMB1025	Pentatricopeptide repeat (PPR) superfamily protein	-1.12013	0.000410203	93.3476	69.1014	34.7784	90.8342	23.7035	75.3456	37.6207	33.1318	65.1711	43.0031	28.1841	40.8253
Potri.001G075800	AT3G57430.1	OTP84	Tetratricopeptide repeat (TPR)-like superfamily protein	-0.817589	0.000753858	71.9554	48.5355	36.2275	83.3427	43.8515	55.2534	18.8103	30.6776	69.7714	54.7312	36.9309	69.8328
Potri.001G075900	AT4G20090.1	EMB1025	Pentatricopeptide repeat (PPR) superfamily protein	-0.673778	0.0708498	35.0053	22.2112	13.0419	39.3303	24.8887	27.2679	6.84012	31.9047	37.5692	23.4562	9.71866	16.1153
Potri.001G076100	AT2G34960.1	CAT5	cationic amino acid transporter 5	-0.142488	0.635103	35.9777	48.5355	31.8802	50.5675	59.2587	40.1843	54.721	51.5383	46.0031	34.207	38.8746	77.3532
Potri.001G076200	AT3G47630.2			0.516504	0.185992	18.475	33.7281	39.1257	25.2837	43.8515	30.8558	54.721	66.2635	39.8694	41.0484	55.3964	62.3123
Potri.001G078500	AT1G02410.1		cytochrome c oxidase assembly protein CtaG / Cox11 family	-0.0860876	0.751686	83.6239	64.9882	66.6587	88.9613	63.9994	94.7202	47.8808	115.348	95.0731	93.825	76.7774	68.7584
Potri.001G078600	AT1G33410.2	ATNUP160,NUP160,SAR1	SUPPRESSOR OF AUXIN RESISTANCE1	0.608416	0.00414575	376.307	306.021	470.958	414.841	587.847	362.376	714.793	451.574	368.025	530.698	582.148	360.982
Potri.001G078700	AT2G02370.1		SNARE associated Golgi protein family	0.227743	0.285936	147.8	200.723	213.018	114.245	193.183	213.12	152.193	203.699	160.244	215.993	241.023	207.35
Potri.001G078800	AT4G24250.1	ATMLO13,MLO13	Seven transmembrane MLO family protein	0.0351144	0.959728	20.4198	31.2602	18.8383	5.61861	24.8887	7.17577	8.55015	8.58972	7.66719	18.5695	17.4936	23.6357
Potri.001G078900	AT5G49720.1	ATGH9A1,DEC,GH9A1,IRX2,KOR,KOR1,RSW2,TSD1	glycosyl hydrolase 9A1	-2.11912	6.00533e-08	3849.62	3376.1	934.671	4688.73	504.884	3539.09	678.882	539.925	1927.53	943.137	614.219	932.536
Potri.001G079000	AT5G49730.1	ATFRO6,FRO6	ferric reduction oxidase 6	-0.0294757	0.962764	807.068	745.308	1044.8	709.817	297.479	610.658	506.169	134.981	336.589	506.264	947.569	298.669
Potri.001G079100	AT5G07590.1		Transducin/WD40 repeat-like superfamily protein	0.380401	0.198254	136.132	121.75	214.467	76.7876	131.554	83.2389	119.702	56.4467	95.8398	98.7117	191.458	110.658
Potri.001G079300	AT2G44900.1	ARABIDILLO-1	ARABIDILLO-1	0.603344	0.00916902	93.3476	86.3768	137.665	108.626	106.666	71.0401	196.653	90.8056	95.8398	106.53	204.092	98.8403
Potri.001G079400	AT5G51180.1		alpha/beta-Hydrolases superfamily protein	-1.00815	6.20128e-07	289.766	252.549	192.731	343.671	181.332	349.46	176.133	143.571	323.555	163.216	167.161	500.647
Potri.001G079501	AT5G61580.1	PFK4	phosphofructokinase 4	0.68845	0.252338	50.5633	47.7129	118.826	33.7116	191.998	57.4062	249.664	61.3551	98.14	37.1391	202.148	247.101
Potri.001G079600	AT5G07580.1		Integrase-type DNA-binding superfamily protein	0.388206	0.594441	2.91711	1.64527	2.8982	1.87287	2.37035	3.58789	1.71003	4.90841	2.30016	3.90937	2.9156	2.1487
Potri.001G079800	AT5G51190.1		Integrase-type DNA-binding superfamily protein	0.493381	0.659094	57.3699	46.8903	31.8802	30.9023	123.258	738.387	141.932	300.64	71.3048	733.008	63.1713	45.1227
Potri.001G079900	AT4G17500.1	ATERF-1,ERF-1	ethylene responsive element binding factor 1	1.13653	0.0620139	17.5027	46.8903	26.0838	37.4574	104.295	10.7637	30.7805	58.9009	9.96734	59.618	17.4936	12.8922
Potri.001G080200	AT5G51230.1	AtEMF2,CYR1,EMF2,VEF2	VEFS-Box of polycomb protein	0.268768	0.56361	181.833	179.335	266.635	203.206	469.329	234.648	613.901	193.882	294.42	215.016	321.688	632.793
Potri.001G080400	AT1G02130.1	ARA-5,ARA5,ATRAB1B,ATRABD2A,RA-5,RABD2A	RAS 5	-0.89722	3.96418e-09	1820.28	1942.24	992.635	1742.7	687.401	1671.95	793.454	971.865	1691.38	893.292	1033.09	1137.74
Potri.001G080700	AT5G07475.1		Cupredoxin superfamily protein	0.394598	0.604353	3.88948	2.46791	4.34731	5.61861	2.37035	2.87031	6.84012	3.68131	1.53344	3.90937	5.8312	4.2974
Potri.001G080900	AT2G43000.1	anac042,NAC042	NAC domain containing protein 42	0.56808	0.263771	3.88948	3.29054	5.79641	4.68217	8.29622	2.87031	3.42006	7.36262	6.13375	7.81875	3.88746	4.2974
Potri.001G081000	AT4G19610.1		nucleotide binding;nucleic acid binding;RNA binding	0.9883	0.0454925	3.88948	2.46791	2.8982	4.68217	9.4814	2.87031	8.55015	4.90841	3.83359	3.90937	12.6343	4.2974
Potri.001G081100	AT3G06260.1	GATL4	galacturonosyltransferase-like 4	-0.140507	0.607121	67.0936	72.392	56.515	88.0249	59.2587	73.9104	39.3307	88.3514	91.2395	102.621	68.0306	68.7584
Potri.001G081300	AT1G80245.1		Spc97 / Spc98 family of spindle pole body (SBP) component	0.448388	0.0647184	35.0053	50.1808	30.4311	33.7116	46.2218	42.337	54.721	78.5346	32.2022	45.9351	64.1432	41.8997
Potri.001G081400	AT1G31320.1	LBD4	LOB domain-containing protein 4	-1.77747	9.08728e-05	40.8396	39.4865	5.79641	15.9194	33.1849	42.337	5.13009	12.271	26.0684	6.8414	1.94373	60.1636
Potri.001G081500	AT1G31330.1	PSAF	photosystem I subunit F	1.07662	0.000132535	1035.57	1093.28	2938.78	641.458	1656.87	983.798	1865.64	698.221	683.913	1682.01	1960.25	682.213
Potri.001G081600	AT5G45190.1		Cyclin family protein	0.656456	0.0281466	706.913	861.3	1125.95	717.309	2012.43	700.355	1821.18	1425.89	970.666	741.804	1762.96	1684.58
Potri.001G081900	AT1G22860.1		Vacuolar sorting protein 39	-0.495565	0.000433284	409.368	424.48	291.269	542.196	286.812	417.63	232.564	310.457	424.762	325.455	317.8	275.034
Potri.001G082000	AT5G16950.1			0.935121	7.37837e-06	132.242	176.044	272.431	148.893	444.441	194.463	288.995	400.035	187.079	207.197	341.125	182.64
Potri.001G082100	AT5G16780.1	DOT2,MDF	SART-1 family	0.511977	0.00428285	1343.82	1450.31	1822.97	1487.99	2382.2	1296.66	1826.31	1398.9	1153.91	1648.78	1918.46	978.733
Potri.001G082150	AT3G54780.1		Zinc finger (C3HC4-type RING finger) family protein	0.854479	0.060343	65.1488	97.8937	65.2096	138.592	258.368	115.53	271.895	255.237	167.911	253.132	104.962	82.725
Potri.001G082200	AT5G48655.2		RING/U-box superfamily protein	1.61814	0.00183652	31.1159	28.7923	44.9222	22.4744	46.2218	22.2449	90.6316	272.417	30.6687	43.0031	71.9181	50.4945
Potri.001G082332	AT1G31335.1			-1.82758	0.000755099	27.2264	18.9206	2.8982	7.49148	7.11105	7.89335	5.13009	3.68131	8.43391	2.93203	1.94373	12.8922
Potri.001G082400	AT4G24120.1	ATYSL1,YSL1	YELLOW STRIPE like 1	-2.8294	6.84212e-13	123.491	103.652	17.3892	184.478	11.8517	95.4378	10.2602	18.4065	59.0373	15.6375	11.6624	40.8253
Potri.001G082500	AT4G24110.1			-1.18394	0.0299343	26.254	15.6301	8.69461	37.4574	8.29622	40.9019	5.13009	28.2234	26.8352	13.6828	3.88746	7.52045
Potri.001G082700	AT4G24150.1	AtGRF8,GRF8	growth-regulating factor 8	0.00222796	0.997326	3.88948	4.11318	5.79641	3.74574	5.92587	3.58789	3.42006	7.36262	5.36703	5.86406	3.88746	12.8922
Potri.001G082800	AT4G19550.1		zinc ion binding;transcription regulators	0.951236	0.0201342	78.762	48.5355	49.2695	45.8853	77.0364	37.314	117.992	273.644	64.4044	71.3461	82.6086	73.0558
Potri.001G082900	AT1G56140.1		Leucine-rich repeat transmembrane protein kinase	-0.305162	0.618032	41.8119	58.4072	14.491	72.1055	150.517	86.1093	10.2602	125.164	121.142	65.482	10.6905	87.0224
Potri.001G083100	AT5G42090.1		Lung seven transmembrane receptor family protein	-0.724509	0.0369004	1324.37	1208.45	702.814	1608.79	367.404	1369.85	660.072	912.964	857.191	912.839	587.007	477.012
Potri.001G083200	AT1G02800.1	ATCEL2,CEL2	cellulase 2	0.93355	1	8.75134	7.40372	13.0419	12.1736	7.11105	5.02304	17.1003	12.271	12.2675	8.79609	52.4808	12.8922
Potri.001G083300	AT1G64680.1			-0.705973	0.259233	48.6185	38.6639	27.5329	17.7923	21.3331	28.7031	13.6802	4.90841	16.8678	19.5469	54.4245	82.725
Potri.001G083400	AT4G24140.1		alpha/beta-Hydrolases superfamily protein	0.044031	0.964971	1.94474	1.64527	2.8982	1.87287	2.37035	1.43515	1.71003	3.68131	2.30016	2.93203	1.94373	6.4461
Potri.001G083500	AT1G32640.1	ATMYC2,JAI1,JIN1,MYC2,RD22BP1,ZBF1	Basic helix-loop-helix (bHLH) DNA-binding family protein	1.06095	0.394913	85.5686	65.8109	40.5748	328.689	22.5183	88.262	20.5204	2893.51	744.484	89.9156	19.4373	166.524
Potri.001G083600	AT1G14430.1		glyoxal oxidase-related protein	1.08616	0.109729	3.88948	3.29054	17.3892	2.8093	2.37035	2.15273	17.1003	7.36262	6.13375	4.88672	6.80306	7.52045
Potri.001G083700	AT2G46680.1	ATHB-7,ATHB7,HB-7	homeobox 7	9.61718	5.30033e-30	1.94474	3.29054	4270.5	3.74574	759.697	2.15273	4646.15	249.102	3.83359	1217.77	6353.09	7.52045
Potri.001G083800	AT1G26665.1		Mediator complex, subunit Med10	1.60448	1.58874e-09	133.215	133.267	360.826	93.6435	466.959	121.988	622.451	235.604	141.076	298.09	308.082	128.922
Potri.001G083900	AT2G46660.1	CYP78A6	cytochrome P450, family 78, subfamily A, polypeptide 6	0.12562	0.919413	6.80659	3.29054	36.2275	4.68217	2.37035	6.45819	1.71003	4.90841	9.20062	2.93203	1.94373	15.0409
Potri.001G084000	AT1G64660.1	ATMGL,MGL	methionine gamma-lyase	4.55505	7.21243e-14	62.2317	92.9579	2804.01	48.6946	248.887	43.7722	1462.08	1029.54	110.407	1240.25	3025.42	59.0893
Potri.001G084100	AT3G50790.1		esterase/lipase/thioesterase family protein	-0.11132	0.866212	2.91711	1.64527	2.8982	3.74574	3.55552	5.74062	5.13009	3.68131	4.60031	3.90937	4.85933	7.52045
Potri.001G084200	AT4G24130.1		Protein of unknown function, DUF538	-3.72363	1.36469e-21	497.854	573.377	53.6168	288.422	29.6294	347.307	17.1003	11.0439	215.448	17.5922	32.0716	199.829
Potri.001G084300	AT5G41940.1		Ypt/Rab-GAP domain of gyp1p superfamily protein	0.694611	0.0243922	945.144	1275.09	1876.59	1063.79	2404.72	645.819	2310.25	1023.4	1247.45	1060.42	2228.49	1559.96
Potri.001G084400	AT4G24120.1	ATYSL1,YSL1	YELLOW STRIPE like 1	3.50924	6.78073e-16	37.9225	59.2298	801.353	23.4109	351.997	38.7492	889.216	169.34	49.8367	381.164	547.161	66.6097
Potri.001G084500	AT4G24090.1			1.40158	0.000257225	70.0107	88.8447	210.12	69.2962	301.034	89.6971	403.567	28.2234	106.574	216.97	158.414	73.0558
Potri.001G084600	AT5G41960.1			1.53169	2.25356e-07	21.3922	27.147	40.5748	14.0465	74.666	20.0922	75.2413	46.6299	20.7014	53.7539	84.5523	26.8588
Potri.001G084700	AT4G10730.1		Protein kinase superfamily protein	-0.0609352	0.761239	565.92	644.124	623.114	649.886	591.402	673.087	685.722	403.717	714.582	563.927	878.567	660.726
Potri.001G084900	AT4G10750.1		Phosphoenolpyruvate carboxylase family protein	0.454517	0.167589	14.5856	18.098	17.3892	7.49148	14.2221	15.7867	20.5204	15.9523	11.5008	22.4789	23.3248	16.1153
Potri.001G084966	AT1G64650.1		Major facilitator superfamily protein	-1.14643	0.0437868	9.72371	8.22636	4.34731	14.0465	2.37035	12.9164	5.13009	4.90841	8.43391	5.86406	2.9156	2.1487
Potri.001G085100	AT1G64640.1	AtENODL8,ENODL8	early nodulin-like protein 8	0.769666	0.155707	49.5909	32.0828	71.006	17.7923	87.7029	13.634	85.5015	20.8607	49.07	58.6406	40.8184	51.5688
Potri.001G085200	AT4G10760.1	EMB1706,MTA	mRNAadenosine methylase	-0.0192813	0.948858	426.871	433.529	397.054	690.152	372.145	425.523	456.578	478.57	404.061	560.018	341.125	259.993
Potri.001G085400	AT4G27745.1		Yippee family putative zinc-binding protein	-0.452502	0.218051	125.436	126.686	104.335	118.927	174.221	124.141	126.542	78.5346	181.712	57.6633	108.849	211.647
Potri.001G085500	AT5G41990.1	ATWNK8,WNK8	with no lysine (K) kinase 8	0.280995	0.249718	508.55	398.156	443.425	548.751	586.662	480.059	673.752	877.378	608.775	489.649	821.227	660.726
Potri.001G085600	AT4G10790.1		UBX domain-containing protein	0.260619	0.158205	572.726	534.713	601.377	703.262	644.735	528.854	639.551	596.372	470.765	738.872	590.895	371.725
Potri.001G085900	AT4G00910.1		Aluminium activated malate transporter family protein	-0.968661	0.121411	5.83422	5.75845	2.8982	7.49148	2.37035	2.15273	1.71003	3.68131	4.60031	2.93203	1.94373	5.37175
Potri.001G086000	AT1G64625.2		Serine/threonine-protein kinase WNK (With No Lysine)-related	1.45932	0.000238532	105.016	107.765	621.665	125.482	415.996	125.576	439.478	34.3589	125.742	238.472	301.278	155.781
Potri.001G086100	AT3G05675.2		BTB/POZ domain-containing protein	0.300768	0.0807048	517.301	445.046	520.228	491.628	439.7	426.958	536.949	766.939	483.033	536.562	736.674	511.391
Potri.001G086300	AT5G42000.1		ORMDL family protein	-0.608115	0.0116127	196.419	187.561	137.665	207.888	87.7029	237.518	121.412	104.304	174.045	136.828	134.118	95.6172
Potri.001G086400	AT4G24060.1		Dof-type zinc finger DNA-binding family protein	-0.193299	0.45579	513.412	452.45	475.305	377.383	399.404	423.37	295.835	376.72	360.358	226.744	516.061	493.127
Potri.001G086500	AT1G30480.1	DRT111	D111/G-patch domain-containing protein	0.34462	0.510635	4.86185	4.11318	4.34731	5.61861	4.7407	4.30546	11.9702	6.13551	3.83359	7.81875	4.85933	8.59481
Potri.001G086600	AT5G24320.1		Transducin/WD40 repeat-like superfamily protein	-0.452019	0.0225654	456.042	395.688	234.754	452.298	237.035	424.806	241.114	467.526	343.49	301.999	243.938	291.149
Potri.001G086800	AT1G64600.1		methyltransferases;copper ion binding	0.454392	0.0187174	112.795	91.3126	124.623	155.448	188.443	103.331	167.583	217.197	115.775	142.692	122.455	124.625
Potri.001G087100	AT4G24040.1	ATTRE1,TRE1	trehalase 1	0.730754	0.0227756	128.353	128.331	224.611	110.499	181.332	99.7432	155.613	358.314	111.941	132.919	355.703	272.885
Potri.001G087200	AT4G10810.1			0.0915656	0.737897	211.977	308.488	270.982	207.888	298.664	223.166	307.805	148.479	180.179	164.194	267.263	233.134
Potri.001G087300	AT1G64550.1	ATGCN3,GCN3	general control non-repressible 3	0.758315	0.00311312	905.277	936.16	1536.05	983.256	1355.84	805.839	1552.71	959.594	720.716	1466.02	1143.89	384.618
Potri.001G087400	AT1G55090.1		carbon-nitrogen hydrolase family protein	-0.436035	0.140808	298.518	263.244	275.329	366.146	274.961	256.893	193.233	122.71	205.481	151.488	216.726	279.331
Potri.001G087500	AT5G42020.1	BIP,BIP2	Heat shock protein 70 (Hsp 70) family protein	-0.603139	0.0197854	5010.63	4620.75	2721.41	5038.02	1679.39	3907.92	2435.08	3908.32	2679.68	2410.13	2564.75	2620.34
Potri.001G087600	AT3G23920.1	BAM1,BMY7,TR-BAMY	beta-amylase 1	0.0653937	0.711022	488.13	442.578	504.287	448.552	341.33	452.791	377.917	488.387	386.426	441.759	480.102	298.669
Potri.001G087800	AT4G10840.1		Tetratricopeptide repeat (TPR)-like superfamily protein	-1.78022	3.22925e-07	4282.32	3904.23	1537.5	5043.64	951.695	3568.51	822.524	462.618	2264.12	1110.26	1209	1868.3
Potri.001G087900	AT4G24020.1	NLP7	NIN like protein 7	-1.87714	5.53767e-09	495.909	584.072	137.665	803.461	316.442	567.603	212.044	227.014	606.474	131.941	300.307	1816.73
Potri.001G088000	AT5G63610.1	ATCDK8,CDKE;1,HEN3	cyclin-dependent kinase E;1	-0.5739	0.00402373	547.445	505.098	268.084	581.526	380.441	499.434	444.608	251.556	537.47	258.019	569.513	564.034
Potri.001G088100	AT3G49290.1	ABIL2	ABL interactor-like protein 2	2.33937	4.52241e-10	12.6408	16.4527	84.0479	13.1101	61.6291	11.4812	102.602	44.1757	20.7014	79.1648	204.092	40.8253
Potri.001G088200	AT1G64520.1	RPN12a	regulatory particle non-ATPase 12A	0.0493652	0.726879	658.295	602.17	630.359	597.445	609.18	626.445	528.399	631.958	593.44	632.341	624.91	457.673
Potri.001G088300	AT1G64510.1		Translation elongation factor EF1B/ribosomal protein S6 family protein	0.515347	0.171409	171.137	249.259	307.21	153.575	264.294	188.005	208.624	87.1243	195.513	285.384	404.296	132.145
Potri.001G088400	AT4G24015.1		RING/U-box superfamily protein	-2.08589	0.000162323	230.452	392.397	44.9222	227.554	135.11	189.44	63.2711	14.7252	318.188	46.9125	70.9462	238.506
Potri.001G088600	AT4G23980.1	ARF9	auxin response factor 9	0.225853	0.378276	2093.51	2522.2	2147.57	1940.29	2128.57	2040.07	1786.98	1681.13	1370.89	1884.32	4409.36	2041.27
Potri.001G088700	AT5G46290.1	KAS I,KAS1	3-ketoacyl-acyl carrier protein synthase I	-0.23412	0.697323	2.91711	4.93582	2.8982	5.61861	3.55552	3.58789	8.55015	6.13551	4.60031	2.93203	1.94373	7.52045
Potri.001G088800	AT5G42050.1		DCD (Development and Cell Death) domain protein	1.40612	0.00476173	1861.12	1493.91	7707.77	2458.14	2996.12	6733.74	6467.33	5492.51	1537.27	12185.5	3915.65	541.473
Potri.001G088900	AT1G64500.1		Glutaredoxin family protein	3.14323	3.68957e-07	3.88948	5.75845	53.6168	2.8093	55.7032	4.30546	34.2006	15.9523	1.53344	9.77344	22.3529	3.22305
Potri.001G089000	AT3G61920.1			-1.22138	0.0371838	7.77897	9.87163	2.8982	7.49148	5.92587	5.02304	1.71003	6.13551	9.96734	2.93203	1.94373	10.7435
Potri.001G089100	AT5G10560.1		Glycosyl hydrolase family protein	-1.00304	0.00143361	562.03	474.661	288.371	612.428	207.406	492.258	323.196	67.4906	410.194	199.378	355.703	335.197
Potri.001G089201	AT4G16580.1		Protein phosphatase 2C family protein	0.36755	0.628224	2.91711	1.64527	2.8982	3.74574	2.37035	2.15273	1.71003	3.68131	1.53344	2.93203	3.88746	2.1487
Potri.001G089300	AT3G13550.1	CIN4,COP10,EMB144,FUS9	Ubiquitin-conjugating enzyme family protein	-0.153728	0.60428	120.574	110.233	124.623	116.118	80.5919	106.919	73.5313	36.8131	108.874	95.7797	139.949	51.5688
Potri.001G089400	AT4G10920.2	KELP	transcriptional coactivator p15 (PC4) family protein (KELP)	-2.1989e-05	0.999933	253.789	255.84	243.449	282.803	162.369	267.656	164.163	348.497	222.348	301.999	167.161	105.286
Potri.001G089500	AT5G42070.1			0.993593	0.0792712	46.6738	75.6825	153.605	52.4403	178.961	45.2074	162.453	15.9523	37.5692	36.1617	198.261	117.104
Potri.001G089600	AT4G10925.3		Nuclear transport factor 2 (NTF2) family protein	-0.253394	0.045908	177.944	143.961	124.623	191.033	138.665	150.691	109.442	169.34	163.311	132.919	127.314	134.294
Potri.001G089700	AT4G23950.1		Galactose-binding protein	0.782716	0.000259034	131.27	181.803	253.593	144.211	175.406	143.515	181.263	334.999	134.942	263.883	273.094	126.773
Potri.001G089800	AT4G23940.1		FtsH extracellular protease family	0.939974	1.72852e-10	233.369	192.497	402.85	280.93	419.552	255.457	466.838	527.654	242.283	486.717	500.511	258.919
Potri.001G089900	AT4G10930.1			0.0813934	0.663109	436.594	555.279	460.814	570.289	546.366	472.883	571.15	582.874	479.966	488.672	508.286	468.417
Potri.001G090000	AT2G19900.1	ATNADP-ME1,NADP-ME1	NADP-malic enzyme 1	0.625785	0.263479	12.6408	8.22636	15.9401	9.36435	17.7776	8.61093	41.0407	19.6336	20.7014	8.79609	32.0716	27.9331
Potri.001G090200	AT5G24270.2	ATSOS3,CBL4,SOS3	Calcium-binding EF-hand family protein	0.730739	0.004221	25.2816	27.147	39.1257	23.4109	41.4811	21.5273	35.9106	65.0364	24.535	40.0711	25.2685	26.8588
Potri.001G090300	AT2G46500.2	ATPI4K GAMMA 4,PI4K GAMMA 4,UBDK GAMMA 4	phosphoinositide 4-kinase gamma 4	-0.768219	0.124995	404.506	447.514	179.689	441.061	253.627	358.789	147.063	262.6	301.32	343.048	52.4808	156.855
Potri.001G090400	AT1G64450.1		Glycine-rich protein family	-1.33997	0.000171683	65.1488	101.184	28.982	119.864	54.518	81.0862	34.2006	20.8607	88.1726	43.0031	14.578	39.751
Potri.001G090500	AT4G10955.1		alpha/beta-Hydrolases superfamily protein	-1.25208	3.71177e-09	367.556	397.333	142.012	421.396	233.479	353.048	157.323	121.483	377.226	109.462	246.854	496.35
Potri.001G090600	AT5G42080.1	ADL1,ADL1A,AG68,DL1,DRP1A,RSW9	dynamin-like protein	-0.736968	0.0172311	3064.91	2607.76	1472.29	3517.25	1521.76	3004.5	1277.39	1479.89	2046.37	2266.46	1243.02	1195.75
Potri.001G090700	AT4G10960.1	UGE5	UDP-D-glucose/UDP-D-galactose 4-epimerase 5	-0.408845	0.179421	1683.17	1544.09	1701.25	2099.49	813.03	1735.1	887.506	619.687	1089.51	1437.67	1199.28	688.659
Potri.001G090800	AT1G64430.2		Pentatricopeptide repeat (PPR) superfamily protein	0.848232	0.0243922	54.4528	53.4713	118.826	54.3132	86.5178	41.6195	117.992	18.4065	37.5692	53.7539	178.823	78.4276
Potri.001G090900	AT4G10970.3			0.749873	0.000169448	195.447	256.662	359.377	248.155	333.034	317.887	625.871	511.702	214.681	425.144	331.406	301.893
Potri.001G090966	AT4G23900.1		Nucleoside diphosphate kinase family protein	0.798749	0.0205825	181.833	129.154	231.856	147.957	451.552	147.821	271.895	192.655	206.247	169.08	517.033	242.803
Potri.001G091032	AT4G23900.1		Nucleoside diphosphate kinase family protein	0.388192	0.213389	112.795	94.6031	162.299	140.465	194.369	142.798	143.643	106.758	162.544	133.896	208.951	71.9815
Potri.001G091100	AT4G23895.3		Pleckstrin homology (PH) domain-containing protein	0.407168	0.398861	158.496	165.35	202.874	130.164	279.701	175.806	342.006	398.808	226.949	168.103	407.212	500.647
Potri.001G091300	AT4G23890.1			1.17426	0.0090992	609.676	850.606	2112.79	429.823	3139.53	416.912	1728.84	347.27	474.599	582.497	1526.8	1400.95
Potri.001G091400	AT4G23880.1			0.194364	0.809909	3.88948	2.46791	2.8982	6.55504	8.29622	7.89335	1.71003	7.36262	6.13375	11.7281	1.94373	3.22305
Potri.001G091600	AT4G23860.2		PHD finger protein-related	-0.0831475	0.659135	118.629	108.588	88.3952	110.499	101.925	120.553	94.0517	103.077	114.241	114.349	115.652	83.7994
Potri.001G091700	AT5G53110.1		RING/U-box superfamily protein	-0.625882	0.229659	6.80659	7.40372	4.34731	14.0465	5.92587	12.1988	10.2602	4.90841	6.13375	8.79609	2.9156	9.66916
Potri.001G091800	AT5G62050.1	ATOXA1,OXA1,OXA1AT	homolog of yeast oxidase assembly 1 (OXA1)	1.25494	1.8082e-14	220.728	243.5	468.06	184.478	610.365	175.806	612.191	646.683	233.849	420.258	469.411	294.372
Potri.001G091900	AT4G23850.1	LACS4	AMP-dependent synthetase and ligase family protein	-0.627243	0.000517081	2018.64	1916.74	1215.8	2206.24	943.399	1997.73	1277.39	909.283	1297.29	1254.91	1359.64	1313.93
Potri.001G092000	AT4G23840.1		Leucine-rich repeat (LRR) family protein	1.9766	1.08652e-11	244.065	329.877	1047.7	192.906	937.473	237.518	1433.01	536.244	230.016	825.855	1149.72	271.811
Potri.001G092100	AT2G29380.1	HAI3	highly ABA-induced PP2C gene 3	8.67793	9.03213e-27	3.88948	4.93582	1622.99	2.8093	319.997	2.15273	2394.04	645.456	2.30016	954.865	2359.69	4.2974
Potri.001G092200	AT1G64390.1	AtGH9C2,GH9C2	glycosyl hydrolase 9C2	1.59909	0.0054731	33.0606	27.147	81.1497	19.6651	33.1849	37.314	181.263	90.8056	13.8009	48.8672	76.7774	37.6023
Potri.001G092300	AT1G64385.1			-0.0216958	0.938635	67.0936	81.441	68.1078	94.5799	54.518	81.8038	119.702	79.7617	81.2722	84.0515	74.8337	78.4276
Potri.001G092400	AT1G64380.1		Integrase-type DNA-binding superfamily protein	2.70506	1.93377e-05	1.94474	1.64527	47.8204	1.87287	7.11105	2.87031	13.6802	14.7252	1.53344	26.3883	13.6061	9.66916
Potri.001G092500	AT5G53160.2	PYL8,RCAR3	regulatory components of ABA receptor 3	0.847112	0.000379917	266.43	343.862	710.06	243.473	493.033	285.596	600.221	273.644	278.319	308.841	786.24	344.867
Potri.001G092600	AT5G41860.1			2.15938	3.47104e-17	394.782	504.276	2737.35	448.552	1149.62	350.895	1725.42	1219.74	367.258	1516.84	1997.18	249.249
Potri.001G092700	AT2G19170.1	SLP3	subtilisin-like serine protease 3	-1.78944	0.00379028	3.88948	13.9848	2.8982	10.3008	2.37035	7.89335	1.71003	3.68131	5.36703	2.93203	1.94373	12.8922
Potri.001G092800	AT5G41850.1		alpha/beta-Hydrolases superfamily protein	-0.00108469	0.997448	29.1711	31.2602	27.5329	18.7287	18.9628	33.0085	46.1708	25.7692	41.4028	29.3203	38.8746	30.0818
Potri.001G092900	AT4G11070.1	AtWRKY41,WRKY41	WRKY family transcription factor	-0.961483	0.346487	9.72371	10.6943	5.79641	9.36435	37.9256	526.702	70.1112	45.4028	31.4355	145.624	3.88746	12.8922
Potri.001G093500	AT5G41810.2			-1.51211	0.0156496	13.6132	4.11318	2.8982	11.2372	2.37035	16.5043	1.71003	4.90841	2.30016	3.90937	1.94373	3.22305
Potri.001G093600	AT5G41800.1		Transmembrane amino acid transporter family protein	-1.28509	4.75007e-08	992.79	1051.33	392.707	854.028	317.627	858.94	347.136	269.963	507.568	252.155	359.59	456.599
Potri.001G093700	AT4G11080.1		HMG (high mobility group) box protein	-1.74642	0.00211082	48.6185	31.2602	5.79641	16.8558	29.6294	25.1152	5.13009	4.90841	32.2022	4.88672	4.85933	32.2305
Potri.001G093800	AT4G11090.1	TBL23	TRICHOME BIREFRINGENCE-LIKE 23	-1.82569	1.60096e-06	305.324	178.512	79.7006	391.43	46.2218	245.411	46.1708	45.4028	157.944	115.327	45.6777	66.6097
Potri.001G093900	AT3G61670.1		Protein of unknown function (DUF3133)	-1.12303	0.006493	175.999	181.803	101.437	217.253	92.4436	126.294	35.9106	71.1719	149.51	86.9836	35.959	73.0558
Potri.001G094100	AT4G01100.1	ADNT1	adenine nucleotide transporter 1	0.304776	0.00869355	664.129	661.399	891.198	630.22	852.141	622.139	790.034	591.463	667.812	733.008	921.329	623.123
Potri.001G094200	AT5G41790.1	CIP1	COP1-interactive protein 1	-0.361654	0.287684	21.3922	48.5355	21.7365	35.5845	17.7776	39.4667	18.8103	51.5383	27.6019	22.4789	28.1841	34.3792
Potri.001G094400	AT5G41770.1		crooked neck protein, putative / cell cycle protein, putative	0.12432	0.511805	434.65	449.159	385.461	459.789	436.144	461.402	405.277	665.09	369.558	519.947	412.071	418.997
Potri.001G094500	AT4G11110.1	SPA2	SPA1-related 2	-0.697019	0.0945291	452.152	465.612	314.455	628.348	252.442	438.44	218.884	239.285	312.054	262.905	254.629	204.127
Potri.001G094600	AT5G41760.1		Nucleotide-sugar transporter family protein	-0.423057	0.193154	60.287	82.2636	57.9641	41.2031	82.9622	62.4292	73.5313	44.1757	91.2395	43.0031	83.5805	180.491
Potri.001G094700	AT3G61640.1	AGP20,AtAGP20	arabinogalactan protein 20	0.125787	0.869707	18.475	48.5355	23.1856	4.68217	47.407	10.0461	30.7805	20.8607	14.5677	7.81875	65.115	83.7994
Potri.001G094800	AT4G23750.2	CRF2,TMO3	cytokinin response factor 2	1.71639	0.0100601	1.94474	1.64527	2.8982	1.87287	5.92587	2.87031	5.13009	14.7252	1.53344	8.79609	1.94373	2.1487
Potri.001G094900	AT1G64230.2	UBC28	ubiquitin-conjugating enzyme 28	-0.0504641	0.722198	2668.19	2799.43	3193.82	2483.42	3108.71	2735.4	2559.92	1889.74	2659.75	2111.06	2402.45	2454.89
Potri.001G095200	AT4G23740.1		Leucine-rich repeat protein kinase family protein	-2.32368	1.66681e-09	68.0659	77.3278	17.3892	18.7287	20.148	59.5589	10.2602	4.90841	43.703	12.7055	6.80306	92.3942
Potri.001G095300	AT3G61610.1		Galactose mutarotase-like superfamily protein	-0.175581	0.522296	76.8173	113.524	75.3533	61.8047	98.3695	136.34	85.5015	138.663	92.773	99.689	76.7774	168.673
Potri.001G095500	AT4G11160.1		Translation initiation factor 2, small GTP-binding protein	0.663208	0.00336443	159.469	156.301	220.263	262.202	295.109	171.501	333.456	461.391	182.479	270.724	200.204	192.309
Potri.001G095600	AT3G59140.1	ATMRP14,MRP14	multidrug resistance-associated protein 14	0.423732	0.522842	2.91711	8.22636	4.34731	9.36435	4.7407	3.58789	11.9702	19.6336	9.20062	6.8414	3.88746	4.2974
Potri.001G095800	AT5G41670.2		6-phosphogluconate dehydrogenase family protein	0.0464516	0.926557	748.725	769.987	1163.63	1261.38	1335.69	786.465	1049.96	667.544	677.013	1292.05	626.854	1698.55
Potri.001G096000	AT4G23720.1		Protein of unknown function (DUF1191)	-1.92102	0.00101825	20.4198	21.3885	7.24551	2.8093	3.55552	16.5043	1.71003	3.68131	3.83359	5.86406	2.9156	31.1562
Potri.001G096100	AT3G61600.1	ATPOB1,POB1	POZ/BTB containin G-protein 1	0.0439598	0.862483	171.137	199.078	213.018	177.923	195.554	193.746	256.505	63.8093	171.745	171.035	228.389	177.268
Potri.001G096200	AT5G41620.1			-0.930617	2.2698e-05	156.552	125.041	92.7425	153.575	100.74	101.896	70.1112	39.2673	200.114	88.9383	85.5242	176.194
Potri.001G096400	AT5G41610.1	ATCHX18,CHX18	cation/H+ exchanger 18	-0.448567	0.287502	1172.68	683.611	979.593	1603.18	375.7	774.983	825.945	292.05	834.957	751.577	910.638	573.703
Potri.001G096600	AT1G64160.1		Disease resistance-responsive (dirigent-like protein) family protein	0.386401	0.460739	6.80659	7.40372	5.79641	5.61861	2.37035	5.74062	6.84012	8.58972	3.06687	12.7055	4.85933	3.22305
Potri.001G096800	AT1G64160.1		Disease resistance-responsive (dirigent-like protein) family protein	-0.493082	0.278586	11.6684	10.6943	8.69461	10.3008	4.7407	7.89335	8.55015	6.13551	10.7341	9.77344	3.88746	6.4461
Potri.001G096900	AT4G23690.1		Disease resistance-responsive (dirigent-like protein) family protein	-5.50965	1.52998e-14	1337.98	1819.67	72.4551	689.216	9.4814	814.45	6.84012	4.90841	540.537	2.93203	28.1841	458.748
Potri.001G097200	AT1G64140.1			0.759128	0.0111225	1798.89	1663.37	2527.23	3163.28	2445.02	2083.13	3963.85	5319.49	1996.54	3611.28	1934.01	992.7
Potri.001G097300	AT3G18440.1	ALMT9,AtALMT9	aluminum-activated malate transporter 9	0.455588	0.625057	1.94474	1.64527	2.8982	1.87287	2.37035	1.43515	1.71003	3.68131	1.53344	2.93203	1.94373	3.22305
Potri.001G097400	AT4G23650.1	CDPK6,CPK3	calcium-dependent protein kinase 6	-0.342582	0.0303172	619.4	548.698	423.138	605.873	540.44	598.459	533.529	440.53	508.334	493.558	362.506	659.651
Potri.001G097500	AT5G60750.1		CAAX amino terminal protease family protein	-0.148432	0.350897	386.031	347.152	344.886	461.662	296.294	347.307	295.835	420.896	405.594	316.659	356.675	305.116
Potri.001G097600	AT1G64110.2		P-loop containing nucleoside triphosphate hydrolases superfamily protein	2.29128	5.55562e-11	97.2371	123.395	433.281	52.4403	527.403	63.8644	552.34	256.464	81.2722	441.759	531.611	142.889
Potri.001G097700	AT1G64090.1	RTNLB3	Reticulan like protein B3	0.848609	0.000316158	2121.71	2434.18	4564.67	2044.24	2500.72	2012.8	4155.37	3174.51	1949	3524.3	3206.19	1166.74
Potri.001G097800	AT4G23620.1		Ribosomal protein L25/Gln-tRNA synthetase, anti-codon-binding domain	0.221725	0.445922	42.7843	36.196	31.8802	46.8217	42.6663	50.2304	47.8808	71.1719	46.0031	69.3914	46.6496	45.1227
Potri.001G097900	AT1G13130.1		Cellulase (glycosyl hydrolase family 5) protein	3.4028	3.55516e-10	6.80659	6.58109	118.826	16.8558	36.7404	8.61093	229.144	53.9925	15.3344	66.4594	161.33	8.59481
Potri.001G098000	AT1G64080.1			0.217137	0.652682	5.83422	4.93582	7.24551	6.55504	11.8517	5.74062	5.13009	7.36262	6.13375	7.81875	3.88746	8.59481
Potri.001G098100	AT2G46150.1		Late embryogenesis abundant (LEA) hydroxyproline-rich glycoprotein family	0.914537	0.164941	1.94474	4.11318	4.34731	1.87287	2.37035	1.43515	1.71003	4.90841	2.30016	9.77344	1.94373	2.1487
Potri.001G098300	AT1G64060.1	ATRBOH F,ATRBOHF,RBOH F,RBOHAP108,RBOHF	respiratory burst oxidase protein F	-0.165831	0.702432	56.3975	62.5203	60.8623	54.3132	59.2587	72.4753	64.9811	39.2673	42.1695	52.7766	17.4936	39.751
Potri.001G098400	AT5G41590.1		Protein of unknown function (DUF567)	0.543113	0.358082	2.91711	3.29054	7.24551	3.74574	4.7407	3.58789	6.84012	4.90841	5.36703	7.81875	2.9156	4.2974
Potri.001G098500	AT1G64050.1			0.727576	1.67285e-05	432.705	475.484	649.198	432.633	636.439	362.376	723.343	975.546	416.328	549.267	590.895	369.577
Potri.001G098600	AT4G11240.1	TOPP7	Calcineurin-like metallo-phosphoesterase superfamily protein	-0.514816	0.0408137	795.399	770.81	472.407	810.016	331.849	744.845	395.017	663.862	677.013	528.743	512.173	352.387
Potri.001G098700	AT4G11270.1		Transducin/WD40 repeat-like superfamily protein	-0.0943816	0.600016	176.971	160.414	184.036	187.287	126.814	157.867	123.122	165.659	149.51	179.831	142.864	155.781
Potri.001G098800	AT4G09740.1	AtGH9B14,GH9B14	glycosyl hydrolase 9B14	-0.0790971	0.886943	24.3093	32.0828	65.2096	26.2202	5.92587	15.0691	18.8103	12.271	24.535	18.5695	29.156	35.4536
Potri.001G099200	AT5G41560.1			-0.119746	0.68726	70.9831	75.6825	81.1497	83.3427	91.2585	71.7577	75.2413	56.4467	97.3733	35.1844	89.4117	64.461
Potri.001G099300	AT1G63970.1	ISPF,MECPS	isoprenoid F	-0.13494	0.692133	83.6239	131.622	124.623	90.8342	41.4811	61.7116	51.3009	95.714	63.6376	69.3914	64.1432	58.0149
Potri.001G099400	AT4G11280.1	ACS6,ATACS6	1-aminocyclopropane-1-carboxylic acid (acc) synthase 6	0.6285	0.391659	140.994	73.2146	126.072	56.1861	199.109	731.211	189.813	650.364	57.5039	489.649	169.105	120.327
Potri.001G099600	AT1G63940.2	MDAR6	monodehydroascorbate reductase 6	0.0855582	0.822424	354.915	260.776	521.677	367.082	368.589	282.725	453.158	296.959	257.617	505.287	385.831	864.852
Potri.001G099700	AT1G63930.1	ROH1	from the Czech \'roh\' meaning \'corner\'	-2.443	3.49737e-11	142.938	130.799	26.0838	134.847	30.8145	182.265	11.9702	14.7252	123.442	48.8672	12.6343	83.7994
Potri.001G099800	AT1G63910.1	AtMYB103,MYB103	myb domain protein 103	-3.28611	1.77258e-11	683.577	643.301	68.1078	818.444	136.295	660.889	63.2711	20.8607	479.966	67.4367	13.6061	313.71
Potri.001G099900	AT2G43790.1	ATMAPK6,ATMPK6,MAPK6,MPK6	MAP kinase 6	-0.098304	0.694757	134.187	160.414	120.275	102.071	142.221	144.951	87.2115	90.8056	110.407	135.851	117.596	92.3942
Potri.001G100000	AT4G23500.1		Pectin lyase-like superfamily protein	-1.72471	4.40328e-06	1985.58	2088.67	654.994	2175.34	757.327	1008.2	268.475	271.19	1589.41	490.626	960.204	2407.62
Potri.001G100100	AT1G69230.1	SP1L2	SPIRAL1-like2	-0.736171	0.0101847	2369.67	3065.14	2104.1	1999.29	2567.09	2296.25	1610.85	893.331	2642.11	1229.5	896.06	3116.69
Potri.001G100200	AT4G25700.1	B1,BCH1,BETA-OHASE 1,chy1	beta-hydroxylase 1	0.628892	0.192553	81.6791	83.9089	160.85	59.9318	123.258	72.4753	104.312	82.2159	91.2395	114.349	324.603	200.904
Potri.001G100300	AT1G28140.1			-0.353605	0.350596	160.441	128.331	146.359	124.546	60.4439	132.034	73.5313	35.586	82.0389	119.236	137.033	105.286
Potri.001G100500	AT5G41470.1		Nuclear transport factor 2 (NTF2) family protein	0.813499	0.231584	1.94474	2.46791	2.8982	1.87287	2.37035	1.43515	3.42006	7.36262	2.30016	2.93203	3.88746	3.22305
Potri.001G100600	AT4G13650.1		Pentatricopeptide repeat (PPR) superfamily protein	0.334063	0.273365	16.5303	12.3395	8.69461	15.9194	15.4073	12.1988	13.6802	25.7692	15.3344	21.5016	23.3248	17.1896
Potri.001G100700	AT5G41460.1		Protein of unknown function (DUF604)	-0.840497	0.0276061	225.59	210.595	198.527	246.282	79.4067	198.769	160.743	34.3589	169.445	70.3687	125.371	141.814
Potri.001G100800	AT5G41410.1	BEL1	POX (plant homeobox) family protein	0.636472	0.0989769	11.6684	9.87163	7.24551	11.2372	18.9628	8.61093	29.0705	17.1794	9.96734	13.6828	14.578	12.8922
Potri.001G100900	AT1G63850.1		BTB/POZ domain-containing protein	-1.01474	0.0314899	62.2317	70.7467	28.982	33.7116	21.3331	39.4667	18.8103	17.1794	21.4681	23.4562	20.4092	35.4536
Potri.001G101000	AT1G63840.1		RING/U-box superfamily protein	0.395433	0.523334	6.80659	3.29054	5.79641	1.87287	7.11105	1.43515	1.71003	3.68131	3.83359	3.90937	4.85933	4.2974
Potri.001G101100	AT1G63830.2		PLAC8 family protein	-0.992838	2.82613e-05	435.622	366.896	244.898	516.912	126.814	340.849	191.523	195.109	412.495	231.63	141.892	176.194
Potri.001G101300	AT5G41370.1	ATXPB1,XPB1	homolog of xeroderma pigmentosum complementation group B 1	-0.363221	0.279997	697.19	605.46	459.365	839.982	287.997	724.753	422.377	536.244	509.101	658.73	468.439	268.588
Potri.001G101400	AT4G23460.1		Adaptin family protein	-0.716271	0.0074539	2336.61	2101.83	988.287	2340.15	999.102	1971.9	1082.45	1571.92	1356.33	1354.6	808.592	1073.28
Potri.001G101600	AT1G75060.2			-0.455819	0.260797	166.275	223.757	128.97	191.969	330.664	211.685	251.374	94.4869	292.887	211.106	48.5933	372.8
Potri.001G101700	AT5G41350.1		RING/U-box superfamily protein	0.721004	0.0111865	164.331	178.512	297.066	208.825	196.739	185.135	342.006	328.863	227.715	312.75	434.424	195.532
Potri.001G101800	AT4G11400.1		ARID/BRIGHT DNA-binding domain;ELM2 domain protein	-0.903214	0.000249927	80.7068	105.297	42.024	142.338	41.4811	96.8729	44.4608	67.4906	105.807	72.3234	44.7058	55.8662
Potri.001G101900	AT1G63800.1	UBC5	ubiquitin-conjugating enzyme 5	-0.387713	0.0631201	232.397	206.482	215.916	202.27	112.592	230.342	160.743	117.802	272.185	187.65	243.938	217.019
Potri.001G102000	AT1G63770.3		Peptidase M1 family protein	0.212522	0.159528	1703.59	1624.71	1892.53	2318.61	1980.43	1929.56	2339.32	1655.36	1794.12	2470.72	2065.22	1332.19
Potri.001G102050	AT1G63770.5		Peptidase M1 family protein	-0.752816	0.27092	361.722	286.277	153.605	477.582	85.3326	348.025	90.6316	170.567	200.88	415.371	107.877	51.5688
Potri.001G102100	AT1G63770.3		Peptidase M1 family protein	0.540816	0.00038893	1791.11	1824.61	2663.45	2272.73	3111.08	1811.16	3625.26	2337.63	2193.58	2625.14	3234.37	2201.34
Potri.001G102200	AT5G52430.1		hydroxyproline-rich glycoprotein family protein	2.02152	1.4106e-08	263.512	239.387	579.641	257.52	472.885	313.581	1079.03	1192.74	304.387	1090.72	1975.8	195.532
Potri.001G102300	AT5G41330.1		BTB/POZ domain with WD40/YVTN repeat-like protein	1.18778	0.125581	155.579	105.297	73.9042	206.952	93.6288	239.671	184.683	876.151	132.642	712.483	90.3835	51.5688
Potri.001G102400	AT4G11650.1	ATOSM34,OSM34	osmotin 34	8.06043	1	1.94474	1.64527	40.5748	4.68217	154.073	3.58789	88.9216	214.743	17.6345	70.3687	7930.43	2.1487
Potri.001G102501	AT1G12770.1	EMB1586,ISE1	P-loop containing nucleoside triphosphate hydrolases superfamily protein	1.37976	1.65867e-06	17.5027	17.2754	40.5748	14.983	35.5552	17.9394	39.3307	60.128	24.535	39.0937	91.3554	26.8588
Potri.001G102600	AT4G11655.1		Uncharacterised protein family (UPF0497)	1.67014	0.00104426	19.4474	23.0338	42.024	30.9023	46.2218	16.5043	102.602	41.7215	16.1011	25.4109	219.642	45.1227
Potri.001G102900	AT1G63700.1	EMB71,MAPKKK4,YDA	Protein kinase superfamily protein	-0.220538	0.239909	549.389	672.916	524.575	497.247	503.699	562.58	550.63	466.299	657.078	468.148	773.605	894.934
Potri.001G103100	AT1G63690.1	ATSPPL2,SPPL2	SIGNAL PEPTIDE PEPTIDASE-LIKE 2	-0.896379	1.17899e-08	436.594	381.703	224.611	455.107	227.554	401.843	237.694	153.388	345.79	193.514	215.754	305.116
Potri.001G103300	AT1G63680.1	ATMURE,MURE,PDE316	acid-amino acid ligases;ligases;ATP binding;ATP binding;ligases	0.734647	0.0654491	32.0882	26.3244	59.4132	57.1225	80.5919	38.0316	75.2413	22.0878	31.4355	56.6859	59.2838	26.8588
Potri.001G103400	AT1G63670.3		Protein of unknown function (DUF3741)	4.35883	1.85332e-17	13.6132	13.9848	244.898	15.9194	45.0366	10.0461	230.854	72.399	9.20062	168.103	848.439	16.1153
Potri.001G103600	AT5G41315.1	GL3,MYC6.2	basic helix-loop-helix (bHLH) DNA-binding superfamily protein	-1.05954	0.0502411	655.378	400.624	360.826	709.817	136.295	569.039	80.3714	166.886	761.352	146.602	976.725	801.466
Potri.001G103800	AT4G23330.2			-0.088329	0.700311	246.01	264.889	207.222	229.426	207.406	228.19	188.103	252.783	249.184	155.398	290.588	166.524
Potri.001G104000	AT1G63640.1		P-loop nucleoside triphosphate hydrolases superfamily protein with CH (Calponin Homology) domain	-0.229098	0.391659	233.369	245.146	150.707	211.634	203.85	222.449	215.464	281.006	177.112	206.219	76.7774	237.431
Potri.001G104200	AT4G11450.1		Protein of unknown function (DUF3527)	-1.63253	4.34563e-08	161.414	201.546	55.0659	131.101	49.7773	160.02	41.0407	40.4944	134.942	43.0031	96.2147	227.762
Potri.001G104300	AT4G11560.1		bromo-adjacent homology (BAH) domain-containing protein	0.430121	0.0393028	307.269	320.828	512.982	372.701	561.773	336.544	711.373	446.665	424.762	459.351	570.485	659.651
Potri.001G104400	AT4G11570.2		Haloacid dehalogenase-like hydrolase (HAD) superfamily protein	-0.320384	0.440603	504.66	347.975	257.94	536.577	164.739	530.289	251.374	607.416	305.921	330.342	361.534	239.58
Potri.001G104500	AT4G23100.1	ATECS1,CAD2,GSH1,GSHA,PAD2,RML1	glutamate-cysteine ligase	0.743228	0.0634503	181.833	183.448	184.036	258.456	191.998	241.823	494.199	508.02	279.852	373.345	481.074	188.011
Potri.001G104600	AT5G12250.1	TUB6	beta-6 tubulin	-4.24291	5.09208e-10	13799.9	11417.4	263.737	9115.25	695.698	8874.28	827.655	192.655	3490.1	571.746	30.1278	2168.04
Potri.001G104700	AT1G63500.1		Protein kinase protein with tetratricopeptide repeat domain	0.345712	0.0697236	350.053	380.058	502.838	398.921	581.921	431.981	668.622	564.467	485.333	416.348	685.166	644.61
Potri.001G104800	AT3G52905.1		Polynucleotidyl transferase, ribonuclease H-like superfamily protein	0.451348	0.0804769	35.0053	25.5017	40.5748	37.4574	39.1108	38.7492	61.5611	62.5822	39.8694	52.7766	54.4245	51.5688
Potri.001G104900	AT1G63470.1		AT hook motif DNA-binding family protein	-0.0325551	0.933526	186.695	140.671	163.748	182.605	181.332	155.714	213.754	171.794	223.115	175.922	264.348	310.487
Potri.001G105100	AT1G63460.1	ATGPX8,GPX8	glutathione peroxidase 8	-0.403736	0.126182	703.996	756.002	805.701	668.614	374.515	683.851	446.318	381.629	715.349	515.06	489.82	455.525
Potri.001G105200	AT4G11600.1	ATGPX6,GPX6,LSC803,PHGPX	glutathione peroxidase 6	2.56261	9.66462e-11	242.12	278.051	1214.35	204.143	685.031	226.037	1566.39	1592.78	187.846	1737.72	888.286	162.227
Potri.001G105300	AT1G63450.1	RHS8	root hair specific 8	-1.29843	0.048321	5.83422	3.29054	4.34731	3.74574	4.7407	4.30546	10.2602	4.90841	19.168	9.77344	4.85933	60.1636
Potri.001G105600	AT5G41240.1	ATGSTT2,GST10B,GSTT2	glutathione S-transferase THETA 2	-0.252731	0.298615	339.357	309.311	307.21	431.696	218.072	327.215	215.464	197.564	316.655	279.52	413.043	222.391
Potri.001G105800	AT1G63440.1	HMA5	heavy metal atpase 5	-2.79428	3.36207e-08	3225.35	4294.16	465.162	3841.25	989.621	2901.16	297.545	206.153	2490.3	466.193	177.851	1302.11
Potri.001G105900	AT3G48990.1		AMP-dependent synthetase and ligase family protein	-0.641229	0.103218	7493.09	5264.05	2793.87	8761.28	1672.28	8855.62	3131.07	5305.99	4044.44	3984.63	7836.16	4145.92
Potri.001G106000	AT4G11640.1	ATSR,SR	serine racemase	-0.128333	0.501993	168.22	132.444	170.994	181.668	116.147	144.951	124.832	125.164	136.476	158.33	126.343	135.368
Potri.001G106100	AT5G23860.2	TUB8	tubulin beta 8	-4.0896	1.38398e-07	1445.92	3497.85	31.8802	648.949	48.5922	1059.14	335.166	17.1794	417.095	9.77344	5.8312	519.986
Potri.001G106200	AT4G00680.1	ADF8	actin depolymerizing factor 8	-0.361876	0.623604	2.91711	1.64527	2.8982	9.36435	2.37035	2.15273	1.71003	3.68131	2.30016	2.93203	1.94373	2.1487
Potri.001G106600	AT1G63430.1		Leucine-rich repeat protein kinase family protein	-2.66503	2.34577e-19	349.081	395.688	50.7186	270.63	69.9253	324.345	51.3009	23.3149	190.913	39.0937	67.0588	383.543
Potri.001G106700	AT1G63300.1		Myosin heavy chain-related protein	-2.84834	4.14465e-09	269.347	204.836	30.4311	250.964	35.5552	165.043	17.1003	13.4981	112.708	35.1844	13.6061	46.1971
Potri.001G107000	AT5G23750.1		Remorin family protein	-2.56908	3.3336e-13	1526.62	1862.45	257.94	1603.18	425.478	1694.2	360.816	305.549	1623.91	197.423	63.1713	1231.21
Potri.001G107200	AT1G63260.2	TET10	tetraspanin10	-0.29285	0.379559	411.313	465.612	392.707	427.014	344.886	381.033	350.556	123.937	397.16	173.967	677.391	446.93
Potri.001G107300	AT1G63250.1		DEA(D/H)-box RNA helicase family protein	1.1454	4.4181e-05	66.1212	52.6487	71.006	71.169	132.74	71.0401	232.564	256.464	62.8709	116.304	92.3273	82.725
Potri.001G107500	AT4G20330.1		Transcription initiation factor TFIIE, beta subunit	0.40552	0.00113869	336.44	359.492	410.096	306.214	510.81	367.399	347.136	479.797	331.222	371.391	469.411	253.547
Potri.001G107600	AT4G11650.1	ATOSM34,OSM34	osmotin 34	7.11187	4.45679e-14	2.91711	2.46791	36.2275	1.87287	201.48	2.15273	32.4906	229.468	14.5677	116.304	3174.11	3.22305
Potri.001G107800	AT4G11650.1	ATOSM34,OSM34	osmotin 34	7.95668	1	3.88948	3.29054	26.0838	3.74574	7.11105	3.58789	63.2711	95.714	3.06687	42.0258	5721.38	6.4461
Potri.001G107900	AT1G12770.1	EMB1586,ISE1	P-loop containing nucleoside triphosphate hydrolases superfamily protein	2.01215	0.000315962	5.83422	7.40372	57.9641	6.55504	39.1108	7.17577	34.2006	9.81682	3.83359	6.8414	64.1432	22.5614
Potri.001G108100	AT4G11660.1	AT-HSFB2B,HSFB2B	winged-helix DNA-binding transcription factor family protein	0.684164	0.0461959	694.273	469.725	1630.24	554.369	1124.73	879.75	1272.26	683.496	417.095	615.726	1484.04	1223.69
Potri.001G108200	AT3G47670.1		Plant invertase/pectin methylesterase inhibitor superfamily protein	-1.20681	2.46206e-05	1044.33	759.293	478.204	1141.51	208.591	985.951	306.095	341.134	708.448	427.099	363.478	264.29
Potri.001G108300	AT2G45760.1	BAL,BAP2	BON association protein 2	1.48153	0.0812804	4.86185	4.11318	8.69461	2.8093	3.55552	7.17577	5.13009	8.58972	5.36703	5.86406	41.7902	2.1487
Potri.001G108400	AT4G11670.1		Protein of unknown function (DUF810)	-0.371868	0.0132815	418.119	401.446	307.21	466.344	324.738	426.241	360.816	261.373	418.628	309.818	390.69	398.584
Potri.001G108500	AT5G66520.1		Tetratricopeptide repeat (TPR)-like superfamily protein	1.23035	0.00141136	1.94474	4.11318	11.5928	7.49148	22.5183	8.61093	6.84012	15.9523	7.66719	10.7508	9.71866	2.1487
Potri.001G108700	AT1G63120.1	ATRBL2,RBL2	RHOMBOID-like 2	0.212337	0.620429	225.59	219.644	156.503	152.639	114.962	188.005	454.868	155.842	167.911	247.268	106.905	109.584
Potri.001G108800	AT4G23060.1	IQD22	IQ-domain 22	1.91073	0.00799079	37.9225	42.7771	26.0838	16.8558	20.148	21.5273	25.6505	509.248	16.1011	79.1648	28.1841	48.3458
Potri.001G109000	AT4G11720.1	GCS1,HAP2	hapless 2	0.529452	0.0297095	22.3645	20.5659	30.4311	20.6016	33.1849	17.2219	18.8103	39.2673	16.8678	34.207	27.2122	33.3049
Potri.001G109200	AT1G63110.1		GPI transamidase subunit PIG-U	0.172915	0.218595	270.319	275.583	310.108	403.603	346.071	277.702	318.066	373.039	307.454	351.844	334.322	271.811
Potri.001G109300	AT1G33720.1	CYP76C6	cytochrome P450, family 76, subfamily C, polypeptide 6	-6.1963	1.78164e-10	44.729	46.8903	2.8982	1181.78	2.37035	41.6195	1.71003	8.58972	185.546	2.93203	1.94373	3.22305
Potri.001G109400	AT1G63100.1		GRAS family transcription factor	-1.30959	0.0152268	19.4474	12.3395	2.8982	7.49148	8.29622	10.7637	1.71003	6.13551	10.7341	4.88672	7.77493	21.487
Potri.001G109500	AT4G11740.1	SAY1	Ubiquitin-like superfamily protein	-0.244956	0.0665763	799.289	714.871	615.868	885.867	737.179	719.73	641.261	428.259	670.112	631.364	774.577	753.12
Potri.001G109600	AT4G26965.1		NADH:ubiquinone oxidoreductase, 17.2kDa subunit	0.155599	0.680026	31.1159	41.9544	53.6168	27.1566	56.8884	31.5734	37.6207	33.1318	36.8025	26.3883	63.1713	76.2789
Potri.001G109700	AT5G64620.1	ATC/VIF2,C/VIF2	cell wall / vacuolar inhibitor of fructosidase 2	0.491189	0.231584	16.5303	22.2112	46.3713	16.8558	23.7035	11.4812	23.9404	24.5421	19.9347	10.7508	27.2122	23.6357
Potri.001G109800	AT1G12710.1	AtPP2-A12,PP2-A12	phloem protein 2-A12	-0.19835	0.476017	110.85	153.833	155.054	193.842	125.629	142.08	188.103	88.3514	174.812	126.077	86.4961	100.989
Potri.001G110000	AT1G12650.1			0.605551	0.00747562	225.59	262.421	437.629	247.219	600.884	287.748	492.489	438.076	295.953	295.158	504.398	501.722
Potri.001G110100	AT1G12640.1		MBOAT (membrane bound O-acyl transferase) family protein	-1.16367	0.00800255	1606.36	2175.05	602.826	2631.38	933.918	2614.85	1077.32	458.936	1406.16	1453.31	380	556.514
Potri.001G110200	AT4G20360.1	ATRAB8D,ATRABE1B,RABE1b	RAB GTPase homolog E1B	0.752989	0.0444059	519.246	463.967	983.94	574.034	916.14	410.454	827.655	173.021	367.258	804.354	651.15	249.249
Potri.001G110300	AT5G52060.1	ATBAG1,BAG1	BCL-2-associated athanogene 1	-3.2963	2.45724e-09	70.0107	62.5203	13.0419	35.5845	13.0369	22.9625	3.42006	8.58972	55.9705	4.88672	2.9156	201.978
Potri.001G110500	AT5G52020.1		Integrase-type DNA-binding superfamily protein	0.677746	0.332661	1.94474	1.64527	2.8982	1.87287	4.7407	8.61093	1.71003	12.271	1.53344	6.8414	1.94373	3.22305
Potri.001G110700	AT5G51990.1	CBF4,DREB1D	C-repeat-binding factor 4	-1.48096	0.196244	3.88948	2.46791	4.34731	2.8093	11.8517	244.694	18.8103	18.4065	4.60031	38.1164	1.94373	2.1487
Potri.001G110800	AT1G12610.1	DDF1	Integrase-type DNA-binding superfamily protein	2.75468	0.0268938	6.80659	2.46791	152.156	3.74574	159.999	270.527	605.351	539.925	23.7683	628.432	13.6061	3.22305
Potri.001G110900	AT4G23020.2			0.124966	0.859487	1.94474	1.64527	2.8982	2.8093	2.37035	5.02304	1.71003	8.58972	6.90047	7.81875	1.94373	5.37175
Potri.001G111000	AT4G23010.3	ATUTR2,UTR2	UDP-galactose transporter 2	1.00053	0.00215689	234.341	157.123	308.659	262.202	327.108	230.342	533.529	738.716	185.546	474.012	279.897	261.067
Potri.001G111100	AT4G11790.1		Pleckstrin homology (PH) domain superfamily protein	0.503862	0.00340892	170.165	156.301	211.569	157.321	231.109	144.951	196.653	346.043	157.177	200.355	228.389	214.87
Potri.001G111166	AT1G12580.1	PEPKR1	phosphoenolpyruvate carboxylase-related kinase 1	0.570184	0.0227447	19.4474	16.4527	28.982	18.7287	23.7035	14.3515	17.1003	36.8131	15.3344	29.3203	19.4373	22.5614
Potri.001G111232	AT1G63020.2	NRPD1,NRPD1A,POL IVA,SDE4,SMD2	nuclear RNA polymerase D1A	-0.161909	0.779748	5.83422	9.87163	4.34731	8.42791	4.7407	2.87031	3.42006	8.58972	5.36703	5.86406	5.8312	5.37175
Potri.001G111300	AT1G63020.2	NRPD1,NRPD1A,POL IVA,SDE4,SMD2	nuclear RNA polymerase D1A	0.00389494	0.990432	376.307	363.605	327.497	239.727	602.069	293.489	398.437	289.596	385.659	307.863	308.082	569.406
Potri.001G111400	AT4G22990.1		Major Facilitator Superfamily with SPX (SYG1/Pho81/XPR1) domain-containing protein	0.520714	0.0162529	621.345	477.129	798.455	892.422	589.032	643.667	901.186	1087.21	527.502	618.658	1332.43	552.216
Potri.001G111600	AT5G51920.1		Pyridoxal phosphate (PLP)-dependent transferases superfamily protein	-0.611778	0.355835	12.6408	14.8074	4.34731	7.49148	5.92587	25.1152	3.42006	19.6336	18.4012	28.343	7.77493	30.0818
Potri.001G111700	AT4G11820.2	EMB2778,FKP1,HMGS,MVA1	hydroxymethylglutaryl-CoA synthase / HMG-CoA synthase / 3-hydroxy-3-methylglutaryl coenzyme A synthase	-1.12066	0.0176496	1146.42	838.266	362.275	1267	129.184	871.856	147.063	1045.49	562.771	389.96	240.051	347.015
Potri.001G111800	AT5G51910.2		TCP family transcription factor	1.37232	1.54666e-09	141.966	110.233	327.497	128.292	228.739	121.271	271.895	350.951	78.2053	208.174	302.25	71.9815
Potri.001G112000	AT1G63000.1	NRS/ER,UER1	nucleotide-rhamnose synthase/epimerase-reductase	-1.27169	0.000522121	986.956	746.131	285.473	1046	246.516	928.545	251.374	532.562	551.271	390.937	173.964	282.554
Potri.001G112100	AT2G42010.1	PLDBETA,PLDBETA1	phospholipase D beta 1	0.644063	0.444131	72.9278	74.0372	27.5329	109.563	13.0369	77.4983	15.3903	314.138	56.7372	243.359	23.3248	17.1896
Potri.001G112200	AT1G62990.1	IXR11,KNAT7	KNOTTED-like homeobox of Arabidopsis thaliana 7	-2.21622	1.90261e-17	1676.37	1848.46	441.976	2026.44	450.366	1788.92	432.638	191.428	1423.03	357.708	234.22	1020.63
Potri.001G112300	AT4G11860.1		Protein of unknown function (DUF544)	-0.177008	0.39905	496.881	528.132	465.162	598.382	342.516	475.754	420.667	386.537	423.229	520.924	383.887	325.528
Potri.001G112400	AT4G22950.1	AGL19,GL19	AGAMOUS-like 19	-0.180553	0.556516	66.1212	43.5997	47.8204	42.1396	68.7401	60.2765	49.5909	44.1757	61.3375	51.7992	69.0025	105.286
Potri.001G112500	AT4G22920.1	ATNYE1,NYE1	non-yellowing 1	0.984204	0.0629986	4.86185	5.75845	7.24551	5.61861	4.7407	6.45819	5.13009	34.3589	5.36703	8.79609	5.8312	5.37175
Potri.001G112600	AT4G22920.1	ATNYE1,NYE1	non-yellowing 1	-1.63896	2.61396e-14	521.191	581.604	175.341	483.2	105.481	457.097	90.6316	179.157	469.999	138.783	240.051	394.287
Potri.001G112700	AT4G22910.1	CCS52A1,FZR2	FIZZY-related 2	-0.189553	0.420601	282.96	263.244	270.982	333.371	132.74	261.198	189.813	254.01	214.681	219.902	271.151	171.896
Potri.001G112800	AT4G22900.1		Protein of unknown function (DUF1191)	-4.49627	1.35998e-28	111.823	140.671	5.79641	78.6605	7.11105	106.919	3.42006	3.68131	74.3717	2.93203	3.88746	87.0224
Potri.001G113000	AT4G22890.2	PGR5-LIKE A	PGR5-LIKE A	1.58913	1.18529e-05	17.5027	15.6301	62.3114	15.9194	24.8887	15.7867	34.2006	11.0439	8.43391	52.7766	77.7493	15.0409
Potri.001G113100	AT4G22880.1	ANS,LDOX,TDS4,TT18	leucoanthocyanidin dioxygenase	3.35247	0.00173513	20.4198	21.3885	326.048	67.4233	27.259	16.5043	808.844	83.443	161.778	118.259	2056.47	47.2714
Potri.001G113250	AT2G45630.2		D-isomer specific 2-hydroxyacid dehydrogenase family protein	0.628458	0.00312325	223.645	226.225	459.365	310.896	292.738	244.694	353.976	305.549	308.988	358.685	536.47	177.268
Potri.001G113500	AT4G11970.2		YTH family protein	-0.142048	0.512783	257.678	240.21	228.958	235.982	241.776	221.731	277.025	174.249	210.081	153.443	314.885	369.577
Potri.001G113600	AT3G58630.1		sequence-specific DNA binding transcription factors	0.0795344	0.697323	278.098	260.776	302.862	324.006	284.442	293.489	198.363	390.219	227.715	323.501	214.782	240.655
Potri.001G113800	AT1G12520.1	ATCCS,CCS	copper chaperone for SOD1	0.46614	0.22436	226.562	251.727	205.772	272.502	586.662	218.861	470.258	121.483	284.453	362.594	189.514	146.112
Potri.001G113900	AT2G45550.1	CYP76C4	cytochrome P450, family 76, subfamily C, polypeptide 4	0.362235	0.665925	73.9002	57.5845	28.982	309.023	13.0369	41.6195	58.141	460.163	124.208	99.689	171.048	40.8253
Potri.001G114000	AT4G37740.1	AtGRF2,GRF2	growth-regulating factor 2	0.900903	0.118441	3.88948	3.29054	5.79641	3.74574	4.7407	2.87031	3.42006	7.36262	3.06687	6.8414	9.71866	4.2974
Potri.001G114100	AT1G12500.1		Nucleotide-sugar transporter family protein	-3.72483	7.95444e-23	566.892	639.188	50.7186	466.344	39.1108	480.059	32.4906	15.9523	305.921	41.0484	22.3529	199.829
Potri.001G114300	AT1G12480.1	CDI3,OZS1,RCD3,SLAC1	C4-dicarboxylate transporter/malic acid transport protein	-0.282674	0.682012	1.94474	2.46791	2.8982	1.87287	2.37035	5.02304	8.55015	3.68131	6.13375	2.93203	2.9156	9.66916
Potri.001G114400	AT4G22860.1		Cell cycle regulated microtubule associated protein	-0.962383	0.000700582	36.9501	44.4223	28.982	28.093	22.5183	43.0546	22.2304	12.271	49.07	17.5922	22.3529	40.8253
Potri.001G114500	AT1G12460.1		Leucine-rich repeat protein kinase family protein	-2.3408	7.54697e-12	344.219	324.941	82.5988	560.924	56.8884	383.904	112.862	41.7215	351.924	122.168	14.578	205.201
Potri.001G114600	AT1G12450.1		SNARE associated Golgi protein family	0.69447	0.14819	491.047	409.673	669.485	602.127	378.071	619.269	1020.89	798.844	388.726	1056.51	391.662	154.706
Potri.001G114700	AT4G22840.1		Sodium Bile acid symporter family	0.119731	0.789987	7.77897	6.58109	10.1437	12.1736	10.6666	5.02304	11.9702	8.58972	10.7341	6.8414	8.74679	9.66916
Potri.001G114800	AT4G22830.1			0.639437	0.0257141	26.254	15.6301	31.8802	16.8558	35.5552	23.68	37.6207	26.9963	28.3686	30.2976	49.5652	25.7844
Potri.001G114900	AT3G60890.2	ZPR2	protein binding	-3.96883	3.17302e-11	502.716	435.997	14.491	300.596	68.7401	321.475	8.55015	12.271	377.992	20.5242	35.959	591.967
Potri.001G115000	AT4G12040.2		A20/AN1-like zinc finger family protein	-0.913314	1.83277e-06	556.196	556.102	218.814	473.836	199.109	570.474	179.553	515.383	521.369	279.52	251.713	424.369
Potri.001G115066	AT1G12430.2	ARK3,PAK	armadillo repeat kinesin 3	-1.49493	0.0206635	44.729	24.6791	11.5928	58.0589	10.6666	31.5734	6.84012	6.13551	16.8678	27.3656	2.9156	10.7435
Potri.001G115132	AT1G12430.1	ARK3,PAK	armadillo repeat kinesin 3	-1.06849	2.64174e-10	326.717	275.583	150.707	349.29	190.813	292.054	150.483	103.077	299.02	156.375	123.427	291.149
Potri.001G115400	AT4G22790.1		MATE efflux family protein	-1.27773	0.0596557	15.5579	55.9392	8.69461	26.2202	35.5552	33.7261	3.42006	7.36262	28.3686	5.86406	8.74679	9.66916
Potri.001G115500	AT4G12060.1		Double Clp-N motif protein	0.446772	0.0451796	316.02	355.379	518.778	312.769	632.883	269.091	502.749	263.827	318.188	376.277	479.13	464.119
Potri.001G115600	AT1G12420.1	ACR8	ACT domain repeat 8	-1.56134	1.19355e-08	664.129	816.878	376.766	708.881	180.147	589.131	266.765	192.655	423.995	204.265	121.483	746.674
Potri.001G115800	AT4G12080.1	AHL1,ATAHL1	AT-hook motif nuclear-localized protein 1	-0.324491	0.157642	321.855	403.914	353.581	428.887	278.516	288.466	372.787	165.659	315.121	218.925	275.038	320.156
Potri.001G115900	AT1G12410.1	CLP2,CLPR2,NCLPP2	CLP protease proteolytic subunit 2	-0.20205	0.410332	340.33	294.504	314.455	324.943	254.813	357.353	227.434	204.926	336.589	247.268	396.521	240.655
Potri.001G116000	AT1G12400.1		Nucleotide excision repair, TFIIH, subunit TTDA	0.604172	0.0223423	86.541	75.6825	113.03	69.2962	142.221	82.5214	153.903	73.6262	82.0389	95.7797	190.486	110.658
Potri.001G116100	AT1G12390.1		Cornichon family protein	-0.18437	0.459057	119.602	108.588	92.7425	120.8	62.8143	109.072	94.0517	80.9888	111.941	129.009	106.905	75.2045
Potri.001G116500	AT4G12110.1	ATSMO1,ATSMO1-1,SMO1-1	sterol-4alpha-methyl oxidase 1-1	-0.612735	0.0714916	144.883	146.429	66.6587	51.5039	154.073	139.21	97.4717	50.3112	85.1058	63.5273	67.0588	195.532
Potri.001G116800	AT1G12370.2	PHR1,UVR2	photolyase 1	-0.610286	0.147307	76.8173	78.1504	55.0659	44.0124	67.555	40.9019	44.4608	22.0878	39.8694	29.3203	70.9462	164.376
Potri.001G116900	AT1G12360.1	KEU	Sec1/munc18-like (SM) proteins superfamily	-0.193657	0.136152	314.076	273.115	210.12	303.405	303.405	318.604	271.895	281.006	233.082	224.789	215.754	278.257
Potri.001G117000	AT1G12330.1			-1.85725	0.001017	38.8948	43.5997	5.79641	34.6481	22.5183	30.1382	1.71003	4.90841	18.4012	9.77344	4.85933	17.1896
Potri.001G117100	AT3G60800.1		DHHC-type zinc finger family protein	0.532184	0.129823	11.6684	9.87163	11.5928	10.3008	10.6666	5.02304	10.2602	13.4981	7.66719	12.7055	15.5499	8.59481
Potri.001G117200	AT4G02570.4	ATCUL1,AXR6,CUL1	cullin 1	0.333934	0.203398	191.557	186.738	217.365	171.368	341.33	212.403	384.757	246.648	266.051	196.446	335.294	337.346
Potri.001G117400	AT4G22740.2		glycine-rich protein	0.224749	0.307676	1086.14	1104.8	1246.23	1463.65	1419.84	1123.01	1256.87	1443.07	1153.14	1442.56	917.441	678.99
Potri.001G117500	AT1G62850.2		Class I peptide chain release factor	-0.195327	0.52437	20.4198	25.5017	15.9401	14.0465	30.8145	25.8328	13.6802	17.1794	35.2691	22.4789	26.2404	25.7844
Potri.001G117600	AT3G60780.1		Protein of unknown function (DUF1442)	0.764685	0.374179	2.91711	2.46791	2.8982	3.74574	4.7407	15.7867	6.84012	36.8131	6.13375	8.79609	5.8312	7.52045
Potri.001G117700	AT4G12130.1		Glycine cleavage T-protein family	-0.271223	0.0956568	184.75	163.705	146.359	170.431	149.332	190.158	148.773	121.483	138.009	125.1	202.148	236.357
Potri.001G117800	AT4G22730.1		Leucine-rich repeat protein kinase family protein	-0.850787	0.0162875	59.3146	59.2298	53.6168	44.0124	42.6663	64.5819	41.0407	28.2234	72.8383	42.0258	27.2122	122.476
Potri.001G117900	AT1G12310.1		Calcium-binding EF-hand family protein	-0.804588	0.00165821	2286.04	2691.66	1517.21	2375.73	1060.73	1943.2	1154.27	1057.76	1511.97	1077.03	845.523	911.049
Potri.001G118000	AT4G12230.1		alpha/beta-Hydrolases superfamily protein	0.0721769	0.689436	402.561	476.306	450.671	397.048	385.182	404.713	489.069	321.501	447.764	413.416	656.981	457.673
Potri.001G118100	AT1G07770.1	RPS15A	ribosomal protein S15A	1.33999	0.000155968	340.33	373.477	753.533	214.444	1167.4	254.022	896.056	903.147	329.689	501.377	1112.79	596.265
Potri.001G118200	AT1G62810.1		Copper amine oxidase family protein	1.29115	5.97633e-07	310.186	422.835	1217.25	324.006	994.362	307.123	981.557	537.471	318.188	654.82	1545.27	743.451
Potri.001G118300	AT4G12290.1		Copper amine oxidase family protein	-3.05959	2.46186e-16	4403.87	3970.86	594.132	6427.69	599.698	4299.72	297.545	182.838	3383.53	378.232	967.007	2704.14
Potri.001G118400	AT4G12300.1	CYP706A4	cytochrome P450, family 706, subfamily A, polypeptide 4	-1.14176	0.0371471	149.745	123.395	31.8802	110.499	93.6288	56.6886	30.7805	9.81682	47.5366	36.1617	51.5089	74.1302
Potri.001G118500	AT4G12320.1	CYP706A6	cytochrome P450, family 706, subfamily A, polypeptide 6	-0.764385	0.142332	4471.93	4680.8	2832.99	2995.65	4139.82	2527.31	1747.65	365.677	1430.7	878.632	1353.81	3118.84
Potri.001G118700	AT4G12340.1		copper ion binding	-0.184847	0.335512	166.275	131.622	123.174	138.592	129.184	127.011	111.152	137.435	147.21	99.689	143.836	137.517
Potri.001G118800	AT4G12350.1	AtMYB42,MYB42	myb domain protein 42	-1.75618	0.000183364	2133.38	1524.34	573.844	2016.14	654.216	1838.43	282.155	196.336	1120.18	475.966	502.455	439.409
Potri.001G118900	AT4G22670.1	AtHip1,HIP1	HSP70-interacting protein 1	0.130293	0.671223	527.997	570.909	640.503	725.737	713.475	726.906	631.001	785.346	707.681	955.842	308.082	425.443
Potri.001G119000	AT1G62790.2		Bifunctional inhibitor/lipid-transfer protein/seed storage 2S albumin superfamily protein	3.1263	1.47629e-06	52.508	41.1318	391.257	72.1055	238.22	86.1093	719.923	1440.62	95.8398	824.878	181.739	87.0224
Potri.001G119100	AT1G62780.1			1.10228	0.00131521	78.762	65.8109	226.06	52.4403	74.666	69.605	140.222	58.9009	79.7387	111.417	369.309	111.732
Potri.001G119300	AT1G62760.1		Plant invertase/pectin methylesterase inhibitor superfamily protein	-0.69138	0.287922	5.83422	14.8074	4.34731	2.8093	2.37035	2.15273	1.71003	3.68131	4.60031	5.86406	2.9156	4.2974
Potri.001G119500	AT4G12400.2		stress-inducible protein, putative	-0.73124	0.0928759	2549.56	2197.26	1798.34	1974.94	2053.91	1952.53	1019.18	789.027	983.7	722.257	746.393	2175.56
Potri.001G119700	AT1G62730.1		Terpenoid synthases superfamily protein	-0.493623	0.0165723	91.4028	87.1994	72.4551	107.69	59.2587	104.049	51.3009	71.1719	100.44	62.55	81.6367	71.9815
Potri.001G119766	AT1G62710.1	BETA-VPE,BETAVPE	beta vacuolar processing enzyme	-2.16392	2.79794e-06	489.102	574.2	136.216	651.758	197.924	595.589	100.892	58.9009	451.597	209.152	36.9309	555.439
Potri.001G119832	AT1G62710.1	BETA-VPE,BETAVPE	beta vacuolar processing enzyme	-1.46435	1.93333e-05	1226.16	1494.73	586.886	1269.81	1089.18	1168.93	673.752	246.648	1532.67	462.283	286.7	2535.47
Potri.001G119900	AT4G12410.1		SAUR-like auxin-responsive protein family	1.73543	0.0136908	5.83422	4.11318	10.1437	4.68217	11.8517	7.89335	18.8103	35.586	6.90047	30.2976	2.9156	3.22305
Potri.001G120000	AT1G12260.1	ANAC007,EMB2749,NAC007,VND4	NAC 007	-0.871084	0.0071916	44.729	80.6183	43.4731	46.8217	43.8515	58.1237	15.3903	25.7692	19.168	27.3656	13.6061	60.1636
Potri.001G120100	AT1G12250.2		Pentapeptide repeat-containing protein	1.51235	0.00630426	1.94474	3.29054	5.79641	1.87287	3.55552	1.43515	13.6802	3.68131	3.06687	6.8414	11.6624	4.2974
Potri.001G120200	AT2G45190.1	AFO,FIL,YAB1	Plant-specific transcription factor YABBY family protein	-0.0747806	0.919565	2.91711	2.46791	2.8982	3.74574	7.11105	4.30546	10.2602	4.90841	9.20062	2.93203	1.94373	7.52045
Potri.001G120300	AT4G12420.1	SKU5	Cupredoxin superfamily protein	-4.87187	7.42585e-19	943.2	828.394	27.5329	240.664	36.7404	515.938	11.9702	19.6336	363.425	10.7508	23.3248	918.57
Potri.001G120400	AT1G12230.1		Aldolase superfamily protein	-0.144087	0.570095	852.769	789.731	940.467	734.165	741.919	707.531	846.465	395.127	753.684	645.047	895.089	1094.76
Potri.001G120500	AT4G22590.1		Haloacid dehalogenase-like hydrolase (HAD) superfamily protein	1.45893	0.0261851	3.88948	3.29054	8.69461	3.74574	4.7407	2.87031	17.1003	13.4981	2.30016	4.88672	7.77493	4.2974
Potri.001G120700	AT4G22600.1			-0.282584	0.56365	9.72371	21.3885	10.1437	9.36435	17.7776	6.45819	22.2304	8.58972	13.0342	11.7281	3.88746	29.0075
Potri.001G120800	AT4G22580.1		Exostosin family protein	-0.456832	0.0882325	189.612	140.671	102.886	142.338	67.555	164.325	80.3714	181.611	118.075	127.055	75.8055	118.179
Potri.001G120900	AT1G62640.1	KAS III	3-ketoacyl-acyl carrier protein synthase III	-1.19034	1.01992e-07	542.583	544.585	240.551	543.132	123.258	426.241	205.204	179.157	320.488	184.718	221.585	254.621
Potri.001G121000	AT1G62620.1		Flavin-binding monooxygenase family protein	1.71001	2.15055e-06	50.5633	59.2298	143.461	62.7411	406.515	106.919	471.968	359.541	161.778	301.999	177.851	126.773
Potri.001G121100	AT1G63370.1		Flavin-binding monooxygenase family protein	0.765542	0.000851559	236.286	228.693	476.754	255.647	331.849	228.907	418.957	256.464	271.418	293.203	772.633	280.406
Potri.001G121200	AT1G62530.1		Plant protein of unknown function (DUF863)	0.0286946	0.934568	127.381	125.041	155.054	244.409	242.961	225.319	256.505	161.978	265.285	257.041	104.962	165.45
Potri.001G121300	AT2G30590.1	WRKY21	WRKY DNA-binding protein 21	-2.85222	4.55248e-17	140.021	134.912	27.5329	169.495	28.4442	149.974	17.1003	9.81682	172.512	26.3883	15.5499	135.368
Potri.001G121400	AT4G22570.1	APT3	adenine phosphoribosyl transferase 3	-2.86297	5.03761e-15	552.307	512.502	111.581	514.103	137.48	589.131	63.2711	29.4505	569.672	61.5726	48.5933	544.696
Potri.001G121600	AT4G22560.1			-2.52983	6.70066e-12	289.766	377.59	72.4551	294.977	67.555	266.939	68.4012	20.8607	229.249	45.9351	8.74679	164.376
Potri.001G121700	AT4G22540.1	ORP2A	OSBP(oxysterol binding protein)-related protein 2A	-2.3068	1.66689e-30	604.815	578.313	114.479	687.343	141.036	588.413	76.9514	107.985	376.459	94.8023	127.314	455.525
Potri.001G121800	AT1G12100.1		Bifunctional inhibitor/lipid-transfer protein/seed storage 2S albumin superfamily protein	0.473298	0.565073	1.94474	1.64527	2.8982	1.87287	2.37035	1.43515	1.71003	3.68131	2.30016	2.93203	1.94373	2.1487
Potri.001G121900	AT4G12510.1		Bifunctional inhibitor/lipid-transfer protein/seed storage 2S albumin superfamily protein	-3.68898	1.54689e-06	987.929	1249.58	131.868	781.923	34.3701	735.517	56.431	8.58972	939.23	15.6375	170.077	684.361
Potri.001G122200	AT5G47570.1			-0.04707	0.802531	851.797	1004.44	928.874	886.804	981.325	755.609	819.104	570.603	949.964	696.846	1029.21	743.451
Potri.001G122400	AT4G17260.1		Lactate/malate dehydrogenase family protein	-0.64144	0.160641	257.678	222.112	78.2515	219.126	88.8881	207.38	70.1112	311.684	173.278	205.242	29.156	143.963
Potri.001G122700	AT4G16520.2	ATG8F	Ubiquitin-like superfamily protein	-0.770275	0.00334984	140.021	162.059	107.234	136.719	90.0733	159.302	76.9514	41.7215	171.745	80.1422	131.202	131.071
Potri.001G122800	AT4G00150.1	ATHAM3,HAM3	GRAS family transcription factor	0.498105	0.296271	275.181	296.149	162.299	173.24	150.517	143.515	229.144	876.151	251.484	166.148	534.526	362.056
Potri.001G123000	AT2G35736.1			-0.307648	0.434887	41.8119	50.1808	23.1856	32.7752	62.8143	34.4437	27.3605	39.2673	32.2022	31.275	27.2122	71.9815
Potri.001G123100	AT5G47580.1			0.117282	0.832152	18.475	24.6791	14.491	32.7752	15.4073	31.5734	32.4906	25.7692	18.4012	44.9578	15.5499	10.7435
Potri.001G123200	AT4G16530.1		Family of unknown function (DUF577)	-0.539919	0.0133256	184.75	152.188	108.683	222.871	100.74	156.432	58.141	144.798	154.877	164.194	111.765	138.591
Potri.001G123400	AT5G44800.1	CHR4,PKR1	chromatin remodeling 4	-0.166637	0.499757	1006.4	1101.51	749.186	1201.45	873.474	816.603	1039.7	885.968	815.022	710.529	814.424	750.971
Potri.001G123500	AT1G79570.1		Protein kinase superfamily protein with octicosapeptide/Phox/Bem1p domain	-0.660472	0.00839437	4708.22	4505.58	2776.48	5981.01	2443.83	4346.36	2311.96	3234.64	3953.97	3297.56	2134.22	2108.95
Potri.001G123600	AT1G45332.1		Translation elongation factor EFG/EF2 protein	0.348127	0.0181353	330.606	256.662	292.719	378.32	415.996	294.207	458.288	400.035	276.019	408.53	374.168	311.562
Potri.001G123700	AT2G35060.1	KUP11	K+ uptake permease 11	0.262073	0.109257	115.712	106.12	115.928	100.199	141.036	116.247	135.092	107.985	97.3733	123.145	173.964	133.219
Potri.001G123800	AT2G35060.1	KUP11	K+ uptake permease 11	0.707898	0.202584	1090.03	974.001	2412.75	1078.77	2005.32	1269.39	2011	319.047	1102.54	631.364	4828.23	1959.62
Potri.001G124000	AT4G25230.2	RIN2	RPM1 interacting protein 2	-0.184022	0.583385	986.956	872.817	814.395	1327.86	417.182	965.859	687.432	1375.58	846.457	691.959	805.677	443.707
Potri.001G124100	AT4G25225.1			-0.0676553	0.827532	59.3146	84.7315	68.1078	76.7876	46.2218	62.4292	63.2711	96.9411	76.6719	57.6633	80.6649	73.0558
Potri.001G124200	AT3G47420.1	ATPS3,PS3	phosphate starvation-induced gene 3	-1.45081	0.000685653	662.184	412.963	233.305	294.977	86.5178	782.159	116.282	109.212	209.314	113.372	364.45	438.335
Potri.001G124300	AT5G51410.3		LUC7 N_terminus domain-containing protein	0.575015	0.0273666	291.711	315.07	498.491	301.532	740.734	329.368	699.402	463.845	364.958	365.526	511.202	598.413
Potri.001G124500	AT2G45010.1		PLAC8 family protein	-0.746262	0.000411799	964.592	895.851	494.144	757.576	530.958	724.035	646.391	548.515	865.625	405.598	580.204	1167.82
Potri.001G124900	AT3G47450.2	ATNOA1,ATNOS1,NOA1,NOS1,RIF1	P-loop containing nucleoside triphosphate hydrolases superfamily protein	1.01079	0.0183441	44.729	50.1808	127.521	41.2031	194.369	53.8183	277.025	71.1719	75.9051	99.689	152.583	192.309
Potri.001G125000	AT5G62410.1	ATCAP-E1,ATSMC4,SMC2,TTN3	structural maintenance of chromosomes 2	-1.53539	1.06777e-05	58.3422	40.3092	18.8383	109.563	31.9997	37.314	15.3903	26.9963	104.274	15.6375	20.4092	25.7844
Potri.001G125200	AT3G24080.1		KRR1 family protein	0.6407	0.00449189	347.136	322.473	370.97	399.858	638.809	340.132	509.589	640.548	241.516	472.057	428.593	312.636
Potri.001G125700	AT5G61450.1		P-loop containing nucleoside triphosphate hydrolases superfamily protein	0.170703	0.357644	285.877	337.281	366.623	318.388	478.811	334.391	504.459	333.772	372.625	328.387	468.439	555.439
Potri.001G125800	AT5G07670.1		RNI-like superfamily protein	0.471535	0.00859554	90.4305	97.8937	131.868	97.3892	99.5547	94.0026	121.412	133.754	94.3064	121.191	159.386	79.5019
Potri.001G126000	AT4G25190.1		Family of unknown function (DUF566)	0.588029	0.453068	1.94474	1.64527	2.8982	1.87287	2.37035	1.43515	1.71003	3.68131	1.53344	2.93203	1.94373	2.1487
Potri.001G126100	AT5G61480.1	PXY	Leucine-rich repeat protein kinase family protein	-4.11667	8.60953e-14	5278.03	6899.45	336.192	2981.61	566.514	4223.66	133.382	50.3112	2954.17	117.281	394.578	5398.61
Potri.001G126200	AT5G07630.1		lipid transporters	-0.58233	0.00620091	179.889	129.154	82.5988	140.465	136.295	155.714	133.382	84.6701	162.544	89.9156	165.217	272.885
Potri.001G126300	AT4G25170.1		Uncharacterised conserved protein (UCP012943)	-0.762666	0.0227756	69.0383	68.2788	47.8204	43.076	23.7035	45.2074	22.2304	15.9523	51.3701	27.3656	70.9462	80.5763
Potri.001G126400	AT5G51300.2		splicing factor-related	0.0154541	0.972633	1211.57	1220.79	1140.44	1590.07	1309.62	1231.36	1262	968.184	1065.74	1642.91	523.836	453.376
Potri.001G126500	AT5G61500.1	ATATG3,ATG3	autophagy 3 (APG3)	-1.15422	3.43286e-05	252.816	250.904	117.377	280.93	68.7401	257.61	111.152	76.0804	195.513	126.077	109.821	117.104
Potri.001G126700	AT5G04620.2	ATBIOF,BIOF	biotin F	-0.492631	0.0614355	80.7068	63.343	31.8802	73.0419	61.6291	72.4753	68.4012	35.586	57.5039	48.8672	62.1994	88.0968
Potri.001G127100	AT5G45290.1		RING/U-box superfamily protein	-2.83892	2.38064e-17	1531.48	1345.83	240.551	1435.55	333.034	1486.82	177.843	117.802	1271.22	186.673	77.7493	1032.45
Potri.001G127200	AT2G45220.1		Plant invertase/pectin methylesterase inhibitor superfamily	-1.16806	0.127828	3.88948	1.64527	2.8982	2.8093	2.37035	5.02304	1.71003	3.68131	5.36703	2.93203	1.94373	17.1896
Potri.001G127300	AT1G31650.1	ATROPGEF14,ROPGEF14	RHO guanyl-nucleotide exchange factor 14	-1.23561	0.000482193	492.02	368.541	173.892	606.81	311.701	472.883	141.932	233.149	523.669	221.857	107.877	340.569
Potri.001G127500	AT4G02250.1		Plant invertase/pectin methylesterase inhibitor superfamily protein	1.93829	0.00609853	1.94474	1.64527	2.8982	1.87287	2.37035	1.43515	15.3903	11.0439	1.53344	5.86406	3.88746	2.1487
Potri.001G127600	AT5G17540.1		HXXXD-type acyl-transferase family protein	5.88436	2.12708e-09	1.94474	1.64527	26.0838	1.87287	2.37035	1.43515	95.7617	295.732	1.53344	85.0289	115.652	2.1487
Potri.001G127700	AT5G47650.1	ATNUDT2,ATNUDX2,NUDT2	nudix hydrolase homolog 2	0.166468	0.670597	11.6684	8.22636	13.0419	9.36435	9.4814	13.634	6.84012	17.1794	9.20062	12.7055	9.71866	9.66916
Potri.001G128100	AT1G31490.1		HXXXD-type acyl-transferase family protein	-3.02654	2.8197e-12	4231.76	3136.71	518.778	5685.09	446.811	3089.17	629.291	364.449	4005.34	341.093	373.197	1626.57
Potri.001G128200	AT5G45275.1		Major facilitator superfamily protein	1.20856	0.000930436	285.877	205.659	531.82	200.397	216.887	235.365	547.21	311.684	112.708	251.177	961.175	180.491
Potri.001G128600	AT1G31460.1			-0.463405	0.244962	68.0659	76.5051	76.8024	50.5675	98.3695	91.8499	44.4608	15.9523	96.6066	61.5726	36.9309	76.2789
Potri.001G128700	AT2G03670.1	CDC48B	cell division cycle 48B	0.853016	0.00130134	235.314	268.179	385.461	207.888	545.18	221.014	701.112	515.383	303.621	339.138	637.544	494.201
Potri.001G128800	AT4G34660.1		SH3 domain-containing protein	-0.426651	0.101595	306.297	309.311	246.347	347.417	200.295	297.794	212.044	169.34	256.084	270.724	152.583	163.301
Potri.001G129000	AT1G31420.2	FEI1	Leucine-rich repeat protein kinase family protein	-1.06622	0.000235388	463.821	427.771	228.958	463.535	327.108	429.829	227.434	95.714	474.599	180.809	243.938	470.566
Potri.001G129100	AT1G04170.1	EIF2 GAMMA	eukaryotic translation initiation factor 2 gamma subunit	0.869231	5.34861e-09	703.024	695.127	1066.54	774.431	1340.43	718.295	1188.47	1567.01	558.938	1240.25	988.388	596.265
Potri.001G129400	AT5G61320.1	CYP89A3	cytochrome P450, family 89, subfamily A, polypeptide 3	0.439544	0.448593	6.80659	4.93582	7.24551	2.8093	13.0369	4.30546	1.71003	11.0439	5.36703	4.88672	1.94373	5.37175
Potri.001G129600	AT3G23640.2	HGL1	heteroglycan glucosidase 1	0.510154	0.151886	1088.08	1057.09	1665.02	1254.82	969.473	1062.73	1549.29	341.134	844.924	1003.73	2946.7	643.536
Potri.001G129700	AT1G33520.1	MOS2	D111/G-patch domain-containing protein	0.485564	0.0328852	81.6791	83.0862	153.605	127.355	106.666	147.821	162.453	116.575	104.274	177.877	141.892	66.6097
Potri.001G129800	AT5G61230.1		Ankyrin repeat family protein	1.02612	5.50853e-06	268.374	328.232	621.665	285.613	763.253	276.267	877.245	701.903	348.857	470.102	741.534	543.621
Potri.001G129900	AT2G38250.1		Homeodomain-like superfamily protein	0.351557	0.306556	89.4581	102.829	86.9461	106.754	180.147	121.271	167.583	240.512	117.308	130.964	88.4398	163.301
Potri.001G130100	AT3G45900.1		Ribonuclease P protein subunit P38-related	0.508145	0.204844	67.0936	68.2788	50.7186	64.614	186.072	76.7807	186.393	51.5383	86.6392	120.213	44.7058	84.8737
Potri.001G130200	AT1G31812.1	ACBP,ACBP6	acyl-CoA-binding protein 6	0.075658	0.83248	381.169	431.061	444.874	337.116	488.292	495.846	446.318	494.522	574.272	368.459	805.677	674.692
Potri.001G130400	AT3G61360.1		Tetratricopeptide repeat (TPR)-like superfamily protein	-1.07787	0.000158736	77.7897	83.0862	33.3293	85.2155	40.2959	71.0401	30.7805	25.7692	73.605	39.0937	37.9028	48.3458
Potri.001G130500	AT4G19150.1		Ankyrin repeat family protein	0.536418	0.278858	83.6239	129.154	217.365	98.3256	333.034	97.5905	304.385	126.392	154.877	88.9383	304.194	384.618
Potri.001G130700	AT3G17380.1		TRAF-like family protein	0.226641	0.780335	4.86185	1.64527	5.79641	1.87287	3.55552	1.43515	1.71003	3.68131	3.83359	2.93203	2.9156	4.2974
Potri.001G130900	AT4G19140.1			0.36705	0.08435	148.773	151.365	185.485	117.991	155.258	167.195	249.664	117.802	132.642	135.851	291.56	161.153
Potri.001G131000	AT3G49010.3	ATBBC1,BBC1,RSU2	breast basic conserved 1	1.64534	1.5128e-11	893.609	1133.59	2504.05	732.292	3954.93	828.084	2816.42	4205.28	1009.77	1997.69	2753.3	1231.21
Potri.001G131300	AT4G25030.2			0.803316	2.63955e-08	173.082	153.01	324.599	154.512	290.368	157.867	268.475	282.234	154.877	215.016	397.493	229.911
Potri.001G131400	AT1G31850.2		S-adenosyl-L-methionine-dependent methyltransferases superfamily protein	-0.559229	0.131288	1567.46	1618.12	730.347	1487.06	381.626	1306.71	779.774	1992.81	1018.97	1036.96	407.212	853.034
Potri.001G131800	AT1G31880.1	BRX,NLM9	DZC (Disease resistance/zinc finger/chromosome condensation-like region) domain containing protein	-0.08329	0.917869	2.91711	2.46791	2.8982	1.87287	2.37035	2.15273	1.71003	3.68131	2.30016	2.93203	1.94373	5.37175
Potri.001G132001	AT4G19100.1		Protein of unknown function (DUF3464)	1.50935	5.81246e-05	39.8672	63.343	189.832	41.2031	279.701	53.8183	182.973	57.6738	57.5039	104.576	178.823	93.4685
Potri.001G132100	AT3G01430.1			-1.82673	0.000980921	11.6684	19.7433	4.34731	5.61861	2.37035	6.45819	1.71003	3.68131	6.90047	2.93203	1.94373	9.66916
Potri.001G132400	AT4G19070.1		Putative membrane lipoprotein	0.174537	0.515719	98.2094	115.169	127.521	113.309	151.702	120.553	147.063	109.212	132.642	71.3461	222.557	155.781
Potri.001G132500	AT4G27890.1		HSP20-like chaperones superfamily protein	0.417804	0.286742	8.75134	8.22636	20.2874	6.55504	7.11105	8.61093	17.1003	13.4981	7.66719	6.8414	13.6061	18.264
Potri.001G132600	AT4G37740.1	AtGRF2,GRF2	growth-regulating factor 2	0.472885	0.237308	26.254	37.8413	49.2695	28.093	72.2957	34.4437	88.9216	34.3589	55.2037	32.2523	78.7211	74.1302
Potri.001G132700	AT4G19045.1		Mob1/phocein family protein	-0.737459	0.000212803	1267	1199.4	888.299	1309.14	775.104	1187.59	622.451	375.493	1061.14	531.675	819.283	662.874
Potri.001G132800	AT1G32120.1			-0.0390616	0.942923	98.2094	55.1166	33.3293	85.2155	28.4442	154.997	90.6316	209.835	68.238	80.1422	64.1432	58.0149
Potri.001G132900	AT4G19040.1	EDR2	ENHANCED DISEASE RESISTANCE 2	-0.348018	0.0942753	710.803	525.664	375.317	654.568	521.477	617.116	468.548	614.778	555.871	525.811	337.237	555.439
Potri.001G133000	AT4G34135.1	UGT73B2	UDP-glucosyltransferase 73B2	2.13347	3.3876e-05	21.3922	27.9696	57.9641	34.6481	23.7035	36.5964	90.6316	245.421	21.4681	208.174	82.6086	19.3383
Potri.001G133100	AT1G78270.1	AtUGT85A4,UGT85A4	UDP-glucosyl transferase 85A4	0.432551	0.291523	8.75134	4.93582	17.3892	9.36435	13.0369	7.17577	23.9404	6.13551	14.5677	10.7508	12.6343	16.1153
Potri.001G133200	AT1G32100.1	ATPRR1,PRR1	pinoresinol reductase 1	-5.32012	9.41643e-18	1587.88	632.607	66.6587	2848.63	35.5552	1958.27	18.8103	34.3589	1130.91	46.9125	6.80306	186.937
Potri.001G133300	AT1G32100.1	ATPRR1,PRR1	pinoresinol reductase 1	-4.42126	4.34242e-29	757.477	702.531	63.7605	675.169	33.1849	533.16	8.55015	25.7692	525.202	21.5016	17.4936	443.707
Potri.001G133400	AT5G45580.1		Homeodomain-like superfamily protein	0.81894	0.0395072	19.4474	23.0338	30.4311	22.4744	33.1849	22.2449	63.2711	34.3589	27.6019	25.4109	48.5933	17.1896
Potri.001G133500	AT1G80480.1	PTAC17	plastid transcriptionally active 17	0.0588562	0.733035	121.546	125.041	162.299	167.622	199.109	137.775	184.683	101.85	169.445	159.307	148.695	195.532
Potri.001G133600	AT5G45590.1		Ribosomal protein L35	0.143318	0.590888	36.9501	24.6791	30.4311	29.0295	36.7404	26.5504	20.5204	49.0841	26.0684	25.4109	26.2404	29.0075
Potri.001G133800	AT1G32090.1		early-responsive to dehydration stress protein (ERD4)	-1.35095	0.00438296	756.504	773.278	218.814	202.27	159.999	315.016	244.534	33.1318	239.983	179.831	303.222	619.9
Potri.001G133900	AT2G35550.1	ATBPC7,BBR,BPC7	basic pentacysteine 7	-0.226986	0.593381	12.6408	14.8074	13.0419	13.1101	26.0738	17.9394	22.2304	13.4981	25.3017	21.5016	10.6905	41.8997
Potri.001G134000	AT1G32060.1	PRK	phosphoribulokinase	0.41483	0.417555	56.3975	94.6031	98.5389	39.3303	55.7032	22.2449	61.5611	24.5421	30.6687	56.6859	91.3554	48.3458
Potri.001G134100	AT1G32050.1		SCAMP family protein	-0.994191	0.0294306	862.493	755.18	369.521	742.593	177.776	833.107	253.084	463.845	544.37	537.539	171.048	192.309
Potri.001G134300	AT3G07040.1	RPM1,RPS3	NB-ARC domain-containing disease resistance protein	-1.2426	0.014477	20.4198	29.6149	10.1437	20.6016	7.11105	15.7867	6.84012	3.68131	15.3344	6.8414	10.6905	5.37175
Potri.001G134500	AT3G07040.1	RPM1,RPS3	NB-ARC domain-containing disease resistance protein	-0.394597	0.608754	184.75	103.652	60.8623	131.101	238.22	265.504	20.5204	114.121	80.5055	200.355	3.88746	74.1302
Potri.001G134600	AT5G45610.1	SUV2	protein dimerizations	1.22838	0.0019364	5.83422	4.11318	7.24551	6.55504	18.9628	2.15273	22.2304	9.81682	6.13375	6.8414	16.5217	10.7435
Potri.001G134700	AT3G07040.1	RPM1,RPS3	NB-ARC domain-containing disease resistance protein	-0.441996	0.384887	28.1987	34.5507	15.9401	26.2202	27.259	21.5273	11.9702	13.4981	17.6345	14.6602	27.2122	23.6357
Potri.001G134800	AT5G45610.1	SUV2	protein dimerizations	0.0481943	0.854731	43.7567	36.196	40.5748	39.3303	50.9625	34.4437	39.3307	45.4028	47.5366	45.9351	43.734	59.0893
Potri.001G134900	AT4G21390.1	B120	S-locus lectin protein kinase family protein	-0.845961	0.0373513	17.5027	23.0338	8.69461	9.36435	9.4814	6.45819	5.13009	11.0439	9.20062	10.7508	5.8312	29.0075
Potri.001G135000	AT1G31940.1			-0.674915	0.000106924	453.125	377.59	334.743	425.141	258.368	318.604	259.925	147.252	362.658	185.695	255.601	358.833
Potri.001G135200	AT5G45620.1		Proteasome component (PCI) domain protein	-0.651764	0.0758183	1026.82	890.092	494.144	1328.8	274.961	979.493	391.597	803.752	674.712	878.632	493.708	344.867
Potri.001G135300	AT1G31930.2	XLG3	extra-large GTP-binding protein 3	-0.413431	0.0781662	668.991	691.837	599.928	811.889	690.957	600.612	600.221	267.508	621.809	477.921	499.539	779.979
Potri.001G135400	AT1G31920.1		Tetratricopeptide repeat (TPR)-like superfamily protein	0.481737	0.407894	175.999	192.497	299.964	74.9148	199.109	96.8729	162.453	22.0878	68.238	100.666	313.913	178.342
Potri.001G135500	AT1G31910.1		GHMP kinase family protein	0.213373	0.717503	241.148	253.372	417.341	243.473	735.994	261.198	743.863	228.241	472.299	271.702	745.421	1239.8
Potri.001G135700	AT4G19003.1	VPS25	E2F/DP family winged-helix DNA-binding domain	-0.417135	0.0217429	190.585	181.803	157.952	180.732	79.4067	180.829	104.312	134.981	160.244	137.805	143.836	119.253
Potri.001G135801	AT1G68310.1		Protein of unknown function (DUF59)	0.440032	0.0604959	48.6185	51.8261	85.497	47.7582	40.2959	31.5734	42.7508	66.2635	42.9362	55.7086	88.4398	60.1636
Potri.001G135900	AT1G32130.1	ATIWS1,IWS1	Transcription elongation factor (TFIIS) family protein	-0.0198107	0.939083	650.516	598.056	518.778	800.652	523.847	672.37	487.359	937.506	622.576	606.93	618.107	400.733
Potri.001G136000	AT2G35530.1	AtbZIP16,bZIP16	basic region/leucine zipper transcription factor 16	0.329843	0.0234938	150.717	153.833	201.425	180.732	167.11	168.631	254.794	239.285	169.445	157.352	241.023	176.194
Potri.001G136100	AT1G32170.1	XTH30,XTR4	xyloglucan endotransglucosylase/hydrolase 30	0.330425	0.476988	187.668	208.95	162.299	117.054	55.7032	160.737	213.754	181.611	105.807	162.239	300.307	75.2045
Potri.001G136200	AT3G03050.1	ATCSLD3,CSLD3,KJK	cellulose synthase-like D3	-0.999247	0.0150595	717.61	447.514	250.695	1013.22	194.369	1165.35	473.678	371.812	445.464	545.358	199.233	277.182
Potri.001G136300	AT5G61910.3		DCD (Development and Cell Death) domain protein	-0.340282	0.0990205	114.74	97.071	66.6587	132.037	63.9994	102.614	88.9216	101.85	124.208	90.8929	86.4961	60.1636
Potri.001G136400	AT1G32190.1		alpha/beta-Hydrolases superfamily protein	-0.850089	0.220509	106.961	130.799	52.1677	58.0589	48.5922	89.6971	58.141	35.586	108.107	50.8219	157.442	234.208
Potri.001G136600	AT1G32200.1	ACT1,ATS1	phospholipid/glycerol acyltransferase family protein	1.39083	8.70275e-09	258.651	350.443	799.904	197.588	948.14	250.434	813.974	214.743	237.683	502.355	889.257	294.372
Potri.001G136800	AT2G35520.1	DAD2	Defender against death (DAD family) protein	0.18347	0.471869	190.585	199.078	194.18	135.783	206.22	182.982	164.163	298.186	220.815	166.148	268.235	214.87
Potri.001G136900	AT1G32220.1		NAD(P)-binding Rossmann-fold superfamily protein	0.612828	0.022226	160.441	148.897	284.024	161.067	325.923	154.279	316.356	82.2159	154.11	169.08	297.391	184.788
Potri.001G137200	AT1G32230.1	ATP8,CEO,CEO1,RCD1	WWE protein-protein interaction domain protein family	0.506217	0.00119266	3144.65	4045.72	4713.93	3389.89	4131.52	2999.47	5364.36	4076.43	2967.2	3483.25	5965.31	2978.1
Potri.001G137501	AT1G77680.1		Ribonuclease II/R family protein	0.603361	0.0508333	11.6684	9.87163	17.3892	11.2372	14.2221	9.3285	10.2602	24.5421	9.20062	17.5922	11.6624	12.8922
Potri.001G137600	AT1G32240.1	KAN2	Homeodomain-like superfamily protein	0.639924	0.233214	3.88948	3.29054	5.79641	3.74574	4.7407	2.87031	3.42006	7.36262	3.06687	5.86406	4.85933	4.2974
Potri.001G137700	AT5G46910.1		Transcription factor jumonji (jmj) family protein / zinc finger (C5HC2 type) family protein	0.496739	0.418135	254.761	197.433	101.437	180.732	68.7401	220.296	129.962	1127.71	207.781	216.97	216.726	258.919
Potri.001G137800	AT5G46880.1	HB-7,HDG5	homeobox-7	1.25623	0.00275109	5.83422	4.93582	13.0419	7.49148	16.5924	5.74062	13.6802	14.7252	7.66719	21.5016	8.74679	5.37175
Potri.001G137900	AT2G35490.1		Plastid-lipid associated protein PAP / fibrillin family protein	0.291035	0.221772	246.01	247.613	355.03	358.654	330.664	276.267	309.515	201.245	232.316	427.099	277.954	193.383
Potri.001G138000	AT1G32250.1		Calcium-binding EF-hand family protein	-2.36235	1.69595e-14	171.137	187.561	24.6347	141.402	47.407	159.302	46.1708	33.1318	134.942	20.5242	7.77493	111.732
Potri.001G138100	AT1G74340.1		dolichol phosphate-mannose biosynthesis regulatory protein-related	0.326818	0.357682	37.9225	41.9544	34.7784	34.6481	49.7773	53.8183	95.7617	79.7617	65.9378	54.7312	76.7774	77.3532
Potri.001G138200	AT1G32260.1			-0.0220605	0.966724	6.80659	14.8074	8.69461	7.49148	7.11105	6.45819	8.55015	6.13551	6.90047	5.86406	13.6061	8.59481
Potri.001G138300	AT2G35470.1			-0.641739	0.0225679	26.254	28.7923	28.982	37.4574	15.4073	30.1382	10.2602	23.3149	30.6687	20.5242	15.5499	24.7101
Potri.001G138400	AT4G17720.1		RNA-binding (RRM/RBD/RNP motifs) family protein	-0.947938	2.47052e-09	1443	1536.68	789.76	1867.25	673.179	1419.37	678.882	689.632	1347.89	809.24	703.631	766.012
Potri.001G138500	AT5G46860.1	ATSYP22,ATVAM3,SGR3,SYP22,VAM3	Syntaxin/t-SNARE family protein	-0.394551	0.0910203	1187.26	1203.52	1011.47	1090.95	868.733	1056.27	738.733	571.83	933.863	665.571	821.227	674.692
Potri.001G138700	AT1G32310.1			-0.411903	0.186403	31.1159	23.8564	20.2874	16.8558	27.259	27.2679	22.2304	25.7692	35.2691	17.5922	19.4373	41.8997
Potri.001G138800	AT1G32320.1	ATMKK10,MKK10	MAP kinase kinase 10	-2.33139	3.68792e-08	74.8725	176.044	34.7784	61.8047	31.9997	89.6971	18.8103	11.0439	69.7714	17.5922	2.9156	109.584
Potri.001G138900	AT1G32330.1	ATHSFA1D,HSFA1D	heat shock transcription factor A1D	0.839646	6.00037e-07	219.756	182.625	427.485	232.236	365.034	180.829	463.418	342.362	206.247	282.452	327.519	209.498
Potri.001G139100	AT4G17760.1		damaged DNA binding;exodeoxyribonuclease IIIs	0.0772687	0.86596	14.5856	18.098	15.9401	10.3008	9.4814	22.2449	10.2602	14.7252	19.9347	10.7508	41.7902	13.9666
Potri.001G139200	AT1G52620.1		Pentatricopeptide repeat (PPR) superfamily protein	-0.108713	0.810806	29.1711	15.6301	21.7365	52.4403	27.259	40.1843	18.8103	51.5383	31.4355	31.275	22.3529	18.264
Potri.001G139300	AT5G01110.1		Tetratricopeptide repeat (TPR)-like superfamily protein	0.142312	0.643393	63.2041	54.294	34.7784	53.3768	77.0364	36.5964	63.2711	63.8093	55.9705	47.8898	109.821	100.989
Potri.001G139400	AT1G32340.1	NHL8	NDR1/HIN1-like 8	0.256682	0.357519	327.689	286.277	353.581	286.549	239.405	210.968	203.494	312.911	221.582	353.798	310.997	153.632
Potri.001G139500	AT4G17770.1	ATTPS5,TPS5	trehalose phosphatase/synthase 5	-1.90632	5.14321e-08	1617.05	1390.25	497.042	3842.19	679.105	2486.4	550.63	289.596	2541.67	793.603	619.079	979.808
Potri.001G139600	AT4G25960.1	PGP2	P-glycoprotein 2	-1.41578	0.0157447	56.3975	142.316	65.2096	53.3768	16.5924	43.7722	20.5204	20.8607	84.3391	28.343	23.3248	84.8737
Potri.001G139700	AT4G25960.1	PGP2	P-glycoprotein 2	0.274093	0.540948	5.83422	11.5169	10.1437	6.55504	7.11105	5.02304	5.13009	11.0439	4.60031	8.79609	5.8312	6.4461
Potri.001G139800	AT3G57280.1		Transmembrane proteins 14C	0.531834	0.0387841	54.4528	50.1808	97.0898	61.8047	53.3329	57.4062	82.0814	67.4906	51.3701	100.666	55.3964	38.6766
Potri.001G139900	AT5G16770.1	AtMYB9,MYB9	myb domain protein 9	-0.38664	0.548088	8.75134	7.40372	2.8982	4.68217	2.37035	5.02304	5.13009	12.271	11.5008	8.79609	1.94373	6.4461
Potri.001G140000	AT5G16760.1		Inositol 1,3,4-trisphosphate 5/6-kinase family protein	-1.24921	0.00160733	72.9278	64.1656	21.7365	67.4233	16.5924	82.5214	8.55015	63.8093	49.07	31.275	18.4655	48.3458
Potri.001G140200	AT4G17790.1		SNARE associated Golgi protein family	3.08922	1.31324e-09	203.225	198.255	973.796	135.783	438.515	254.022	1497.99	3527.92	160.244	1551.04	1190.54	126.773
Potri.001G140300	AT5G46840.1		RNA-binding (RRM/RBD/RNP motifs) family protein	0.933557	3.39413e-06	484.241	532.245	849.174	574.034	711.105	531.007	882.376	1652.91	528.269	912.839	900.92	443.707
Potri.001G140400	AT2G35880.1		TPX2 (targeting protein for Xklp2) protein family	0.603201	0.0510735	11.6684	9.87163	17.3892	11.2372	14.2221	8.61093	10.2602	22.0878	9.20062	17.5922	12.6343	12.8922
Potri.001G140500	AT4G17940.1		Tetratricopeptide repeat (TPR)-like superfamily protein	0.37987	0.501824	74.8725	69.9241	175.341	283.74	175.406	304.97	215.464	242.966	318.188	494.536	128.286	48.3458
Potri.001G140600	AT5G61510.1		GroES-like zinc-binding alcohol dehydrogenase family protein	0.27033	0.377327	652.461	676.207	918.731	668.614	514.366	644.384	615.611	521.519	636.376	943.137	757.084	262.142
Potri.001G140700	AT2G23910.1		NAD(P)-binding Rossmann-fold superfamily protein	1.07651	0.266004	8.75134	9.049	23.1856	18.7287	2.37035	5.74062	22.2304	3.68131	37.5692	3.90937	135.089	10.7435
Potri.001G140800	AT1G32360.1		Zinc finger (CCCH-type) family protein	-0.0481798	0.751509	319.91	322.473	278.228	343.671	304.59	367.399	275.315	350.951	299.787	338.161	303.222	262.142
Potri.001G140900	AT4G17920.1		RING/U-box superfamily protein	-3.01891	6.00415e-14	86.541	111.056	11.5928	133.91	26.0738	69.605	11.9702	13.4981	105.04	6.8414	3.88746	84.8737
Potri.001G141100	AT5G46690.1	bHLH071	beta HLH protein 71	0.476571	0.189043	8.75134	7.40372	11.5928	10.3008	15.4073	6.45819	10.2602	15.9523	9.96734	11.7281	7.77493	9.66916
Potri.001G141200	AT3G03550.1		RING/U-box superfamily protein	-2.3477	1.81584e-06	19.4474	34.5507	7.24551	29.9659	8.29622	36.5964	1.71003	4.90841	38.3359	5.86406	6.80306	21.487
Potri.001G141300	AT2G35410.1		RNA-binding (RRM/RBD/RNP motifs) family protein	1.31048	0.00230025	39.8672	60.0524	71.006	9.36435	105.481	31.5734	66.6912	38.0402	19.9347	123.145	70.9462	31.1562
Potri.001G141400	AT5G46700.1	TET1,TRN2	Tetraspanin family protein	0.661313	0.0887664	73.9002	120.105	81.1497	53.3768	124.443	61.7116	186.393	130.073	51.3701	182.763	50.537	117.104
Potri.001G141500	AT4G17900.1		PLATZ transcription factor family protein	-0.342663	0.358251	1097.81	1302.23	697.018	1176.16	720.586	1790.35	617.321	921.554	809.655	1201.16	1081.69	469.491
Potri.001G141600	AT1G32690.1			-1.13901	1.57369e-05	77.7897	111.878	78.2515	88.0249	50.9625	106.919	32.4906	52.7654	162.544	46.9125	62.1994	167.599
Potri.001G142000	AT5G46740.1	UBP21	ubiquitin-specific protease 21	-0.146106	0.703292	14.5856	20.5659	13.0419	10.3008	9.4814	7.89335	6.84012	19.6336	16.1011	12.7055	11.6624	12.8922
Potri.001G142100	AT4G17890.1	AGD8	ARF-GAP domain 8	-0.967852	0.00418351	1720.12	1523.52	712.958	1438.36	418.367	1509.78	417.247	1121.57	1079.54	869.836	472.327	578.001
Potri.001G142200	AT1G32640.1	ATMYC2,JAI1,JIN1,MYC2,RD22BP1,ZBF1	Basic helix-loop-helix (bHLH) DNA-binding family protein	0.122327	0.864739	851.797	793.844	466.611	1141.51	515.551	3762.97	902.896	2865.28	822.689	2518.61	1198.31	406.105
Potri.001G142400	AT2G35230.1	IKU1	VQ motif-containing protein	-0.117483	0.753811	182.806	201.546	113.03	194.778	62.8143	189.44	111.152	341.134	155.644	201.333	125.371	112.807
Potri.001G142500	AT4G17870.1	PYR1,RCAR11	Polyketide cyclase/dehydrase and lipid transport superfamily protein	-2.54662	1.25041e-05	25.2816	31.2602	8.69461	55.2496	2.37035	12.1988	1.71003	3.68131	18.4012	4.88672	3.88746	5.37175
Potri.001G142600	AT5G46800.1	BOU	Mitochondrial substrate carrier family protein	-1.8288	7.60962e-17	866.382	649.882	230.407	845.6	223.998	663.759	208.624	158.296	803.521	132.919	292.532	599.488
Potri.001G142700	AT2G35290.1			0.943963	0.0863629	6.80659	3.29054	2.8982	4.68217	5.92587	7.89335	10.2602	30.6776	3.83359	9.77344	3.88746	6.4461
Potri.001G143200	AT4G17830.1		Peptidase M20/M25/M40 family protein	-0.0481587	0.8994	956.813	737.082	1021.62	1063.79	629.328	812.297	519.849	584.101	633.31	991.026	598.669	289
Potri.001G143400	AT2G35260.1			0.0614373	0.846649	877.078	723.097	1253.47	923.325	1064.29	897.689	1167.95	479.797	810.422	626.477	794.986	927.165
Potri.001G143500	AT4G17950.1		AT hook motif DNA-binding family protein	0.790993	0.00893165	83.6239	64.9882	84.0479	96.4528	100.74	77.4983	147.063	263.827	87.4059	148.556	84.5523	68.7584
Potri.001G143600	AT4G17960.1			-0.347568	0.171793	239.203	208.127	182.587	295.913	87.7029	223.884	136.802	240.512	234.616	193.514	199.233	123.55
Potri.001G143800	AT5G46630.1		Clathrin adaptor complexes medium subunit family protein	-0.622433	0.0321726	196.419	176.867	113.03	197.588	75.8512	190.158	78.6614	163.205	158.711	143.67	81.6367	91.3198
Potri.001G143900	AT1G32540.2	LOL1	lsd one like 1	-0.2712	0.472724	35.9777	31.2602	23.1856	51.5039	35.5552	17.9394	54.721	20.8607	48.3033	20.5242	17.4936	18.264
Potri.001G144000	AT2G35320.1	ATEYA,EYA	EYES ABSENT homolog	-0.95508	3.07782e-08	198.364	197.433	95.6407	254.71	125.629	223.166	97.4717	73.6262	234.616	118.259	136.061	151.483
Potri.001G144100	AT4G35470.1	PIRL4	plant intracellular ras group-related LRR 4	0.47683	0.440152	5.83422	2.46791	5.79641	1.87287	7.11105	5.74062	1.71003	11.0439	6.90047	9.77344	1.94373	4.2974
Potri.001G144200	AT2G35330.1		RING/U-box superfamily protein	-0.612913	0.000145059	219.756	220.466	142.012	263.138	180.147	205.227	165.873	105.531	184.012	112.395	171.048	248.175
Potri.001G144400	AT5G46590.1	anac096,NAC096	NAC domain containing protein 96	-0.736878	0.309195	101.127	151.365	73.9042	178.859	29.6294	148.538	85.5015	52.7654	464.632	129.987	287.672	55.8662
Potri.001G144500	AT1G32500.1	ATNAP6,NAP6	non-intrinsic ABC protein 6	0.231577	0.246128	220.728	211.417	343.437	269.693	239.405	231.777	246.244	153.388	203.18	295.158	347.928	250.324
Potri.001G144550	AT5G46580.1		pentatricopeptide (PPR) repeat-containing protein	0.59345	0.324415	3.88948	3.29054	2.8982	3.74574	7.11105	3.58789	3.42006	6.13551	1.53344	6.8414	1.94373	3.22305
Potri.001G144700	AT2G35350.1	PLL1	poltergeist like 1	-0.450097	0.331852	168.22	171.931	117.377	213.507	125.629	308.558	95.7617	207.38	121.142	203.287	38.8746	93.4685
Potri.001G144800	AT1G32470.1		Single hybrid motif superfamily protein	1.65307	0.0033062	3.88948	7.40372	21.7365	4.68217	9.4814	4.30546	22.2304	8.58972	3.06687	12.7055	52.4808	18.264
Potri.001G145200	AT1G32450.1	NRT1.5	nitrate transporter 1.5	-1.49693	0.145103	350.053	660.577	62.3114	184.478	254.813	92.5674	44.4608	136.208	26.8352	37.1391	10.6905	225.614
Potri.001G145300	AT1G32440.1	PKp3	plastidial pyruvate kinase 3	1.34401	1.54549e-06	79.7344	62.5203	159.401	76.7876	135.11	71.0401	244.534	146.025	56.7372	249.223	110.793	64.461
Potri.001G145400	AT3G57990.1			-0.15466	0.599101	307.269	245.968	304.311	372.701	271.405	259.045	206.914	203.699	266.818	256.064	270.179	233.134
Potri.001G145500	AT1G32370.2	TOM2B,TTM1	tobamovirus multiplication 2B	0.25423	0.221066	127.381	112.701	136.216	88.0249	90.0733	68.8874	121.412	109.212	88.9394	75.2555	127.314	64.461
Potri.001G145700	AT2G35390.2		Phosphoribosyltransferase family protein	2.70208	2.11003e-09	58.3422	60.0524	142.012	44.0124	239.405	47.3601	415.537	874.924	70.5381	234.562	357.647	67.6841
Potri.001G145800	AT2G35380.1		Peroxidase superfamily protein	-1.19033	0.0189914	44.729	135.735	42.024	28.093	23.7035	49.5128	34.2006	56.4467	41.4028	13.6828	28.1841	151.483
Potri.001G145900	AT4G18010.2	5PTASE2,AT5PTASE2,IP5PII	myo-inositol polyphosphate 5-phosphatase 2	-0.87751	0.00209348	186.695	222.112	121.725	137.656	73.4808	175.806	102.602	132.527	110.407	79.1648	66.0869	221.316
Potri.001G146000	AT4G12560.1	CPR30	F-box and associated interaction domains-containing protein	-0.513958	0.47033	8.75134	9.049	10.1437	8.42791	9.4814	20.0922	5.13009	11.0439	13.0342	17.5922	4.85933	24.7101
Potri.001G146100	AT1G32400.3	TOM2A	tobamovirus multiplication 2A	1.02119	3.74453e-08	760.394	691.014	1511.41	677.042	1087.99	671.652	1831.44	1357.18	659.378	1092.67	2064.24	948.652
Potri.001G146200	AT4G18020.6	APRR2,PRR2	CheY-like two-component responsive regulator family protein	0.930229	0.00590787	1486.75	1213.39	2547.52	893.359	1055.99	857.505	1744.23	952.232	711.515	1217.77	4511.4	1151.7
Potri.001G146400	AT4G18030.1		S-adenosyl-L-methionine-dependent methyltransferases superfamily protein	-0.0952506	0.553529	632.041	453.272	521.677	589.017	483.551	509.48	519.849	387.764	486.1	435.895	563.682	440.484
Potri.001G146500	AT5G46560.1			0.079845	0.640777	133.215	142.316	153.605	138.592	144.591	156.432	141.932	132.527	139.543	139.76	216.726	174.045
Potri.001G146600	AT1G32410.3		Vacuolar protein sorting 55 (VPS55) family protein	-0.39662	0.420824	95.2923	126.686	137.665	103.944	158.813	119.118	155.613	61.3551	166.378	50.8219	190.486	382.469
Potri.001G146700	AT3G59840.1			2.69041	2.89579e-12	82.6515	139.848	731.796	99.2621	1430.51	97.5905	1224.38	294.505	127.275	324.478	742.506	189.086
Potri.001G146800	AT5G45470.1		Protein of unknown function (DUF594)	0.376851	0.169358	201.281	222.934	208.671	224.744	277.331	255.457	258.215	338.68	262.984	468.148	171.048	159.004
Potri.001G146900	AT5G18070.1	DRT101	phosphoglucosamine mutase-related	-0.229669	0.20408	168.22	166.995	127.521	167.622	107.851	161.455	143.643	136.208	172.512	162.239	175.908	167.599
Potri.001G147000	AT5G45420.1		Duplicated homeodomain-like superfamily protein	-0.323779	0.281861	548.417	556.102	294.168	588.081	304.59	600.612	359.106	928.917	509.868	362.594	261.432	338.42
Potri.001G147100	AT1G31870.1			-0.00565097	0.99212	3.88948	10.6943	14.491	9.36435	7.11105	5.02304	5.13009	14.7252	9.20062	7.81875	2.9156	13.9666
Potri.001G147200	AT4G17030.1	AT-EXPR,ATEXLB1,ATEXPR1,ATHEXP BETA 3.1,EXLB1,EXPR	expansin-like B1	3.36471	0.00104647	22.3645	19.7433	37.6766	26.2202	62.8143	23.68	87.2115	1299.5	126.509	137.805	2426.75	175.119
Potri.001G147300	AT2G38740.1		Haloacid dehalogenase-like hydrolase (HAD) superfamily protein	1.07712	0.206596	103.071	60.8751	18.8383	109.563	16.5924	128.446	22.2304	931.371	101.207	100.666	67.0588	45.1227
Potri.001G147400	AT2G38740.1		Haloacid dehalogenase-like hydrolase (HAD) superfamily protein	1.045	3.09713e-05	91.4028	81.441	150.707	90.8342	154.073	108.354	186.393	375.493	124.975	165.171	196.317	97.7659
Potri.001G147500	AT3G60190.1	ADL1E,ADL4,ADLP2,DL1E,DRP1E,EDR3	DYNAMIN-like 1E	-0.404823	0.2968	43.7567	63.343	42.024	39.3303	82.9622	53.8183	63.2711	26.9963	59.0373	38.1164	59.2838	155.781
Potri.001G147600	AT4G18210.1	ATPUP10,PUP10	purine permease 10	-0.0636542	0.914014	39.8672	68.2788	36.2275	28.093	17.7776	29.4207	30.7805	79.7617	30.6687	25.4109	33.0434	36.5279
Potri.001G147700	AT1G14390.1		Leucine-rich repeat protein kinase family protein	-3.97314	2.34816e-23	913.056	1164.03	139.114	719.182	40.2959	774.983	13.6802	23.3149	476.899	29.3203	43.734	482.383
Potri.001G147900	AT2G44610.1	ATRAB6A,ATRABH1B,RAB6,RAB6A	Ras-related small GTP-binding family protein	-0.230696	0.229042	181.833	159.591	134.766	163.876	114.962	177.242	131.672	153.388	157.177	148.556	141.892	128.922
Potri.001G148000	AT2G28910.1	CXIP4	CAX interacting protein 4	0.511984	0.0293453	1501.34	1505.42	1983.82	1381.24	2462.79	1211.27	1679.25	1306.86	1207.58	1310.62	2178.92	851.96
Potri.001G148100	AT5G47010.1	ATUPF1,LBA1,UPF1	RNA helicase, putative	-0.316573	0.466681	1020.99	1034.05	669.485	1309.14	605.624	940.026	673.752	814.796	676.246	898.179	614.219	344.867
Potri.001G148200	AT1G73320.1		S-adenosyl-L-methionine-dependent methyltransferases superfamily protein	1.60266	0.000385627	11.6684	13.1622	49.2695	27.1566	105.481	15.7867	54.721	150.934	28.3686	50.8219	40.8184	53.7175
Potri.001G148300	AT5G47020.1			-0.251773	0.16795	337.413	293.681	237.653	354.909	333.034	320.039	357.396	239.285	397.16	316.659	279.897	396.435
Potri.001G148400	AT5G47040.1	LON2	lon protease 2	-0.199458	0.478197	734.14	737.904	560.802	1075.03	593.773	670.935	562.6	749.76	581.939	647.979	579.232	442.632
Potri.001G148500	AT1G32730.1			-0.121878	0.663496	55.4251	56.7619	63.7605	54.3132	60.4439	71.7577	68.4012	65.0364	62.8709	54.7312	60.2557	104.212
Potri.001G148600	AT1G32740.1		SBP (S-ribonuclease binding protein) family protein	-3.1384	2.70509e-13	1188.24	909.013	73.9042	853.092	48.5922	462.12	68.4012	148.479	613.375	52.7766	186.598	1081.87
Potri.001G148700	AT4G17670.1		Protein of unknown function (DUF581)	-1.49633	6.6015e-07	461.876	321.651	217.365	656.441	80.5919	704.661	174.423	266.281	663.212	214.038	144.808	285.777
Potri.001G148800	AT4G17140.3		pleckstrin homology (PH) domain-containing protein	0.305282	0.292013	2175.19	2380.71	2302.62	3492.9	3562.64	2718.18	4075	2780.61	2481.87	3622.04	1855.29	1476.16
Potri.001G148900	AT4G17090.1	BAM3,BMY8,CT-BMY	chloroplast beta-amylase	0.0482477	0.888758	104.044	191.674	139.114	109.563	79.4067	109.789	75.2413	107.985	93.5397	86.0062	220.614	78.4276
Potri.001G149100	AT5G47070.1		Protein kinase superfamily protein	0.112024	0.874805	62.2317	67.4562	24.6347	38.3938	13.0369	64.5819	18.8103	132.527	36.8025	98.7117	34.9872	30.0818
Potri.001G149200	AT2G35190.1	ATNPSN11,NPSN11,NSPN11	novel plant snare 11	-0.833002	3.51248e-05	171.137	116.814	71.006	114.245	41.4811	121.988	73.5313	84.6701	142.61	95.7797	69.0025	110.658
Potri.001G149300	AT3G10950.1		Zinc-binding ribosomal protein family protein	1.17955	0.0019449	149.745	189.206	291.269	101.135	513.181	135.622	355.686	489.614	157.177	216.97	421.79	278.257
Potri.001G149400	AT4G17080.1		Histone H3 K4-specific methyltransferase SET7/9 family protein	0.537103	0.173677	432.705	434.352	357.928	471.027	387.552	424.806	307.805	935.052	305.921	547.312	706.547	166.524
Potri.001G149600	AT5G47080.1	CKB1	casein kinase II beta chain 1	0.383097	0.152361	368.528	357.024	586.886	598.382	705.179	630.75	776.354	496.977	633.31	690.005	528.695	310.487
Potri.001G149800	AT5G47090.1			0.537322	0.0134521	183.778	168.64	240.551	204.143	355.552	149.974	319.776	169.34	176.345	239.449	185.626	155.781
Potri.001G149900	AT4G17620.1		glycine-rich protein	0.261352	0.0737611	439.512	413.786	560.802	551.56	468.144	472.166	528.399	494.522	461.565	560.995	683.222	413.625
Potri.001G150001	AT5G04560.1	DME	HhH-GPD base excision DNA repair family protein	0.564718	0.0702227	11.6684	9.87163	17.3892	11.2372	14.2221	8.61093	10.2602	22.0878	9.20062	17.5922	11.6624	13.9666
Potri.001G150200	AT5G47100.1	ATCBL9,CBL9	calcineurin B-like protein 9	0.460358	0.0221666	158.496	182.625	228.958	137.656	154.073	168.631	194.943	306.776	169.445	142.692	355.703	190.16
Potri.001G150300	AT4G17070.1		peptidyl-prolyl cis-trans isomerases	0.741989	0.00306045	131.27	117.637	215.916	125.482	195.554	135.622	258.215	184.065	120.375	168.103	318.772	171.896
Potri.001G150400	AT5G41150.1	ATRAD1,RAD1,UVH1	Restriction endonuclease, type II-like superfamily protein	0.327036	0.130522	109.878	93.7805	88.3952	103.944	142.221	113.377	119.702	191.428	88.9394	101.644	128.286	106.361
Potri.001G150500	AT4G33510.1	DHS2	3-deoxy-d-arabino-heptulosonate 7-phosphate synthase	0.701457	0.0315206	373.39	528.955	599.928	697.644	788.141	525.984	819.104	549.742	490.7	1239.27	574.373	193.383
Potri.001G150600	AT2G44730.1		Alcohol dehydrogenase transcription factor Myb/SANT-like family protein	-0.76612	0.00426868	162.386	175.221	104.335	134.847	161.184	124.141	70.1112	77.3075	144.143	60.5953	87.4679	214.87
Potri.001G150700	AT5G04770.1	ATCAT6,CAT6	cationic amino acid transporter 6	-3.82118	1.20302e-05	1095.86	3153.16	113.03	329.625	213.331	292.771	15.3903	8.58972	173.278	13.6828	46.6496	760.64
Potri.001G150800	AT4G17050.1	UGLYAH	ureidoglycine aminohydrolase	0.188058	0.640169	9.72371	9.049	11.5928	5.61861	16.5924	9.3285	8.55015	14.7252	12.2675	10.7508	11.6624	20.4127
Potri.001G150900	AT4G17610.1		tRNA/rRNA methyltransferase (SpoU) family protein	0.28729	0.119024	257.678	255.84	250.695	286.549	361.478	224.602	348.846	384.083	266.051	275.611	287.672	272.885
Potri.001G151300	AT4G17600.1	LIL3:1	Chlorophyll A-B binding family protein	0.56043	0.078669	166.275	162.059	404.299	223.808	215.702	193.746	302.675	98.1682	263.751	274.634	446.086	170.822
Potri.001G151500	AT4G17030.1	AT-EXPR,ATEXLB1,ATEXPR1,ATHEXP BETA 3.1,EXLB1,EXPR	expansin-like B1	10.0557	3.2817e-19	2.91711	1.64527	6216.65	1.87287	91.2585	1.43515	3225.12	254.01	3.06687	603.998	3511.35	2.1487
Potri.001G151700	AT4G17570.3	GATA26	GATA transcription factor 26	0.228991	0.287413	704.969	820.991	698.467	861.52	731.253	665.194	841.335	585.328	625.642	683.163	1247.88	407.179
Potri.001G151800	AT5G47120.1	ATBI-1,ATBI1,BI-1,BI1	BAX inhibitor 1	-0.586949	0.0863629	5603.77	6005.24	3750.28	6364.01	2046.8	6008.99	3756.94	3902.19	3808.29	4143.94	1963.17	1592.19
Potri.001G151900	AT4G16970.1		Protein kinase superfamily protein	0.172349	0.581985	27.2264	16.4527	18.8383	14.983	20.148	12.9164	17.1003	26.9963	19.168	20.5242	21.3811	22.5614
Potri.001G152000	AT3G60600.1	(AT)VAP,VAP,VAP27,VAP27-1	vesicle associated protein	-0.485121	0.0243664	344.219	341.394	252.144	407.349	330.664	420.5	374.497	179.157	378.759	177.877	400.409	506.019
Potri.001G152100	AT5G47180.1		Plant VAMP (vesicle-associated membrane protein) family protein	0.0242817	0.90887	341.302	318.36	362.275	364.273	357.923	370.987	376.207	273.644	328.922	311.773	359.59	280.406
Potri.001G152200	AT4G17560.1		Ribosomal protein L19 family protein	1.39062	4.18043e-09	108.906	91.3126	331.844	70.2326	291.553	90.4147	254.794	98.1682	95.0731	187.65	337.237	117.104
Potri.001G152300	AT4G17550.1		Major facilitator superfamily protein	-0.124346	0.792497	70.9831	54.294	31.8802	48.6946	21.3331	50.948	64.9811	47.857	32.9689	56.6859	29.156	15.0409
Potri.001G152500	AT5G02890.1		HXXXD-type acyl-transferase family protein	-5.15196	4.48615e-44	859.576	709.112	46.3713	912.087	21.3331	927.827	20.5204	17.1794	478.432	15.6375	3.88746	461.971
Potri.001G152600	AT2G35660.1	CTF2A	FAD/NAD(P)-binding oxidoreductase family protein	-0.246467	0.672945	23.3369	48.5355	23.1856	46.8217	77.0364	81.8038	99.1817	26.9963	86.6392	55.7086	14.578	62.3123
Potri.001G152700	AT2G35658.2			0.610061	0.0195895	29.1711	33.7281	40.5748	17.7923	24.8887	12.1988	42.7508	40.4944	23.7683	34.207	32.0716	23.6357
Potri.001G152800	AT1G02130.1	ARA-5,ARA5,ATRAB1B,ATRABD2A,RA-5,RABD2A	RAS 5	-0.387821	0.184466	928.614	898.319	688.323	1008.54	388.737	971.599	545.5	779.21	708.448	641.137	806.649	522.134
Potri.001G153000	AT4G17520.1		Hyaluronan / mRNA binding family	0.696803	0.000104858	958.757	1032.41	1207.1	1050.68	1814.5	912.758	1397.09	2259.1	1002.87	1401.51	1264.4	806.837
Potri.001G153100	AT4G16820.1	PLA-I{beta]2	alpha/beta-Hydrolases superfamily protein	0.358722	0.755253	4.86185	3.29054	2.8982	5.61861	5.92587	53.1007	8.55015	79.7617	21.4681	17.5922	1.94373	2.1487
Potri.001G153200	AT4G14920.1		Acyl-CoA N-acyltransferase with RING/FYVE/PHD-type zinc finger protein	0.587152	0.182087	5.83422	4.93582	8.69461	5.61861	7.11105	4.30546	5.13009	11.0439	4.60031	8.79609	5.8312	6.4461
Potri.001G153300	AT4G16800.1		ATP-dependent caseinolytic (Clp) protease/crotonase family protein	0.176559	0.589508	106.961	127.509	144.91	121.736	141.036	133.469	169.293	98.1682	130.342	109.462	258.516	196.606
Potri.001G153400	AT3G27740.1	CARA	carbamoyl phosphate synthetase A	0.474567	0.0167986	140.994	185.093	250.695	162.94	280.886	167.195	321.486	169.34	171.745	240.427	209.923	229.911
Potri.001G153800	AT5G60900.1	RLK1	receptor-like protein kinase 1	2.22432	0.00439688	31.1159	32.0828	21.7365	21.538	17.7776	11.4812	41.0407	354.633	17.6345	63.5273	58.312	5.37175
Potri.001G154100	AT4G17500.1	ATERF-1,ERF-1	ethylene responsive element binding factor 1	5.27343	9.03436e-05	8.75134	5.75845	2.8982	25.2837	2.37035	24.3976	42.7508	3134.02	20.7014	375.3	20.4092	7.52045
Potri.001G154200	AT5G47230.1	ATERF-5,ATERF5,ERF5	ethylene responsive element binding factor 5	-2.81505	0.00748515	480.351	92.1352	23.1856	146.084	248.887	5386.85	152.193	71.1719	303.621	411.462	27.2122	166.524
Potri.001G154300	AT5G47240.1	atnudt8,NUDT8	nudix hydrolase homolog 8	-0.714373	0.139556	546.472	848.138	336.192	353.972	671.994	534.595	336.876	141.117	373.392	277.566	127.314	444.781
Potri.001G154400	AT5G47310.1		PPPDE putative thiol peptidase family protein	-0.0243947	0.917165	249.899	271.47	279.677	215.38	271.405	253.305	205.204	174.249	268.352	222.834	368.337	293.298
Potri.001G154500	AT2G25410.1		RING/U-box superfamily protein	-2.83468	5.11582e-07	179.889	143.139	36.2275	191.969	7.11105	163.608	8.55015	13.4981	56.7372	27.3656	15.5499	38.6766
Potri.001G154600	AT3G60340.1		alpha/beta-Hydrolases superfamily protein	0.287878	0.374387	909.167	866.236	1052.05	1060.04	726.512	1105.07	1210.7	582.874	911.628	1096.58	1906.8	533.952
Potri.001G154700	AT2G35680.1		Phosphotyrosine protein phosphatases superfamily protein	-0.701348	6.65382e-05	1972.94	1972.68	1349.11	2043.3	1175.69	1846.33	1082.45	719.082	1983.5	892.315	1824.19	1636.24
Potri.001G154901	AT5G47360.1		Tetratricopeptide repeat (TPR)-like superfamily protein	-0.180111	0.462009	59.3146	56.7619	62.3114	59.9318	52.1477	66.0171	32.4906	40.4944	71.3048	58.6406	83.5805	65.5354
Potri.001G155000	AT4G16790.1		hydroxyproline-rich glycoprotein family protein	-1.55451	0.00479877	15.5579	24.6791	7.24551	30.9023	10.6666	13.634	3.42006	4.90841	19.9347	7.81875	4.85933	10.7435
Potri.001G155100	AT5G47370.1	HAT2	Homeobox-leucine zipper protein 4 (HB-4) / HD-ZIP protein	-0.553623	0.420754	900.415	981.405	1021.62	1121.85	2089.46	873.291	418.957	47.857	1519.64	293.203	538.414	1075.43
Potri.001G155200	AT2G39810.1	HOS1	ubiquitin-protein ligases	0.249249	0.135811	283.932	228.693	298.515	225.681	350.812	251.87	294.125	261.373	214.681	283.43	302.25	304.041
Potri.001G155300	AT5G47390.1		myb-like transcription factor family protein	1.06992	5.6196e-05	167.248	178.512	344.886	217.253	301.034	218.861	432.638	504.339	184.779	489.649	212.839	120.327
Potri.001G155500	AT4G16760.1	ACX1,ATACX1	acyl-CoA oxidase 1	-0.486238	0.334382	1992.39	1497.2	683.976	2753.12	680.29	1814.03	622.451	3484.97	1641.54	1316.48	649.206	720.889
Potri.001G155700	AT2G44940.1		Integrase-type DNA-binding superfamily protein	-1.13826	0.0520893	6.80659	14.8074	4.34731	5.61861	7.11105	7.89335	1.71003	3.68131	6.90047	2.93203	1.94373	5.37175
Potri.001G155800	AT5G47400.1			1.68593	1.45052e-07	148.773	142.316	405.748	211.634	244.146	137.775	610.481	689.632	106.574	496.491	372.225	128.922
Potri.001G155900	AT5G47420.1		Tryptophan RNA-binding attenuator protein-like	0.280025	0.131255	323.799	331.522	353.581	310.896	375.7	302.818	441.188	468.753	314.355	370.413	358.619	366.354
Potri.001G156000	AT5G47430.1		DWNN domain, a CCHC-type zinc finger	1.02266	2.05966e-07	377.28	352.088	754.982	431.696	557.032	338.696	890.926	723.99	293.653	519.947	881.482	336.272
Potri.001G156100	AT4G16720.1		Ribosomal protein L23/L15e family protein	1.92824	1.87314e-07	258.651	267.357	688.323	167.622	1279.99	198.051	1212.41	1585.42	256.084	468.148	836.777	448.004
Potri.001G156200	AT4G17380.1	ATMSH4,MSH4	MUTS-like protein 4	-0.706565	0.136038	9.72371	15.6301	4.34731	6.55504	3.55552	7.89335	15.3903	9.81682	7.66719	3.90937	9.71866	27.9331
Potri.001G156300	AT2G01410.1		NHL domain-containing protein	1.23743	2.68418e-05	140.994	151.365	340.539	277.185	291.553	180.112	420.667	553.423	214.681	398.756	473.299	85.9481
Potri.001G156500	AT4G16695.1			-0.0912026	0.708547	64.1765	83.9089	52.1677	54.3132	48.5922	73.9104	49.5909	95.714	76.6719	76.2328	70.9462	68.7584
Potri.001G156600	AT5G47435.2		formyltetrahydrofolate deformylase, putative	0.541347	0.135764	46.6738	51.0034	85.497	41.2031	82.9622	46.6425	109.442	68.7177	58.2706	55.7086	151.611	138.591
Potri.001G156700	AT4G17350.1		Plant protein of unknown function (DUF828) with plant pleckstrin homology-like region	6.15126	2.58492e-10	1.94474	1.64527	44.9222	1.87287	13.0369	2.87031	61.5611	911.737	3.83359	178.854	31.0997	5.37175
Potri.001G156900	AT3G60510.1		ATP-dependent caseinolytic (Clp) protease/crotonase family protein	0.508305	0.242078	5.83422	4.93582	10.1437	6.55504	7.11105	4.30546	5.13009	11.0439	5.36703	8.79609	5.8312	7.52045
Potri.001G157000	AT5G47450.1	ATTIP2;3,DELTA-TIP3,TIP2;3	tonoplast intrinsic protein 2;3	4.71015	1.2337e-07	1.94474	4.93582	20.2874	1.87287	14.2221	1.43515	141.932	115.348	1.53344	43.9805	28.1841	2.1487
Potri.001G157300	AT4G17330.1	ATG2484-1,G2484-1	G2484-1 protein	0.000339573	0.999358	2621.51	2654.65	2895.31	3832.83	2095.39	2475.64	2587.28	2468.93	2256.45	2900.76	2543.37	1645.91
Potri.001G157400	AT4G16650.1		O-fucosyltransferase family protein	-0.095203	0.689019	122.519	96.2484	91.2934	128.292	98.3695	112.66	143.643	100.622	128.809	93.825	154.527	140.74
Potri.001G157500	AT4G16640.1		Matrixin family protein	-2.79807	8.11725e-09	97.2371	83.0862	11.5928	71.169	40.2959	121.988	1.71003	4.90841	86.6392	8.79609	19.4373	153.632
Potri.001G157600	AT5G47470.1		Nodulin MtN21 /EamA-like transporter family protein	2.33364	0.000109992	11.6684	18.098	92.7425	13.1101	40.2959	8.61093	64.9811	51.5383	46.7698	49.8445	367.365	34.3792
Potri.001G157700	AT3G60580.1		C2H2-like zinc finger protein	-2.42317	3.47901e-10	259.623	263.244	20.2874	225.681	21.3331	160.737	13.6802	117.802	210.848	46.9125	12.6343	134.294
Potri.001G157800	AT5G47490.1		RGPR-related	-0.458647	0.0886122	1575.24	1409.18	933.222	1978.69	811.845	1271.55	925.126	1316.68	1107.91	1070.19	927.16	882.042
Potri.001G157900	AT3G03490.1	AtPEX19-1,PEX19-1	peroxin 19-1	0.375926	0.0753235	140.021	178.512	208.671	156.385	260.738	147.103	212.044	101.85	217.748	206.219	268.235	128.922
Potri.001G158000	AT2G35710.1		Nucleotide-diphospho-sugar transferases superfamily protein	0.568636	0.370732	297.545	143.961	304.311	597.445	616.291	1321.78	875.535	955.913	499.134	1480.68	223.529	143.963
Potri.001G158200	AT2G35720.1	OWL1	DNAJ heat shock N-terminal domain-containing protein	0.828395	2.58369e-06	65.1488	71.5693	101.437	73.0419	158.813	88.262	164.163	174.249	82.8056	136.828	110.793	94.5429
Potri.001G158400	AT4G12520.1		Bifunctional inhibitor/lipid-transfer protein/seed storage 2S albumin superfamily protein	1.44021	0.00146423	140.994	333.99	1128.85	196.651	266.664	123.423	711.373	218.424	228.482	421.235	427.621	145.037
Potri.001G158600	AT4G16563.1		Eukaryotic aspartyl protease family protein	2.64711	0.000873016	15.5579	14.8074	26.0838	14.0465	43.8515	53.8183	123.122	241.739	8.43391	132.919	170.077	10.7435
Potri.001G158700	AT5G47510.1		Sec14p-like phosphatidylinositol transfer family protein	0.631392	0.123202	6.80659	4.93582	10.1437	5.61861	7.11105	4.30546	5.13009	14.7252	5.36703	8.79609	8.74679	9.66916
Potri.001G158800	AT4G39720.1		VQ motif-containing protein	4.96241	1.52764e-10	5.83422	6.58109	72.4551	3.74574	41.4811	6.45819	68.4012	408.625	8.43391	453.487	62.1994	4.2974
Potri.001G158900	AT5G44790.1	HMA7,RAN1	copper-exporting ATPase / responsive-to-antagonist 1 / copper-transporting ATPase (RAN1)	-1.70456	3.54371e-13	5271.22	4417.56	1062.19	3912.42	1153.18	4497.06	1197.02	1829.61	2740.25	1259.8	769.718	2858.85
Potri.001G159000	AT2G35010.1	ATO1,TO1	thioredoxin O1	0.24958	0.229701	281.015	363.605	381.114	203.206	355.552	271.962	381.337	187.747	265.285	240.427	408.184	255.695
Potri.001G159200	AT1G31040.1		PLATZ transcription factor family protein	-2.54524	7.47315e-12	37.9225	57.5845	10.1437	35.5845	8.29622	38.7492	5.13009	8.58972	65.9378	9.77344	5.8312	44.0484
Potri.001G159300	AT5G05280.1		RING/U-box superfamily protein	-5.53938	4.00019e-14	257.678	306.021	2.8982	182.605	10.6666	182.265	1.71003	3.68131	142.61	3.90937	1.94373	94.5429
Potri.001G159400	AT2G32260.1	ATCCT1,CCT1	phosphorylcholine cytidylyltransferase	-0.0628039	0.917826	167.248	189.206	242	137.656	436.144	200.922	342.006	146.025	287.519	116.304	407.212	783.202
Potri.001G159600	AT2G35035.1	URED	urease accessory protein D	0.163561	0.572065	128.353	150.542	157.952	107.69	182.517	122.706	174.423	92.0327	159.477	109.462	234.22	180.491
Potri.001G159700	AT2G35020.1	GlcNAc1pUT2	N-acetylglucosamine-1-phosphate uridylyltransferase 2	-0.8635	2.82602e-12	1502.31	1521.05	849.174	1508.6	879.4	1577.95	872.115	614.778	1263.55	915.771	737.646	1482.6
Potri.001G159900	AT4G20050.2	QRT3	Pectin lyase-like superfamily protein	-1.7338	0.0015535	25.2816	16.4527	10.1437	19.6651	3.55552	17.9394	1.71003	6.13551	8.43391	3.90937	2.9156	5.37175
Potri.001G160100	AT4G20070.1	AAH,ATAAH	allantoate amidohydrolase	0.704846	0.0655176	1456.61	1851.75	1638.93	1918.75	1853.61	1537.05	2294.86	2008.77	1840.89	1231.45	7307.46	1418.14
Potri.001G160300	AT1G52310.1		protein kinase family protein / C-type lectin domain-containing protein	-1.55608	4.86946e-10	592.174	499.34	243.449	608.682	244.146	481.494	198.363	107.985	549.737	155.398	222.557	713.369
Potri.001G160500	AT1G05780.1		Vacuolar ATPase assembly integral membrane protein VMA21-like domain	0.834861	8.68341e-05	86.541	111.878	178.24	73.9783	215.702	102.614	191.523	179.157	114.241	159.307	213.811	149.335
Potri.001G160600	AT2G34980.1	SETH1	phosphatidylinositolglycan synthase family protein	-0.345992	0.0706997	88.4857	87.1994	53.6168	91.7706	77.0364	84.6741	75.2413	41.7215	101.207	58.6406	103.018	68.7584
Potri.001G160700	AT1G30970.1	SUF4	zinc finger (C2H2 type) family protein	0.465998	0.0110081	451.18	425.303	612.97	431.696	536.884	411.172	670.332	856.518	581.939	427.099	853.298	564.034
Potri.001G160800	AT1G30960.1		GTP-binding family protein	0.213887	0.340571	47.6462	61.6977	63.7605	48.6946	59.2587	63.1468	51.3009	55.2196	51.3701	70.3687	69.0025	46.1971
Potri.001G161000	AT1G72300.1		Leucine-rich receptor-like protein kinase family protein	-0.921414	0.0004556	1391.46	1397.66	436.18	1948.72	1101.03	1044.79	702.822	813.569	1056.54	543.403	600.613	1111.95
Potri.001G161100	AT1G53710.1		Calcineurin-like metallo-phosphoesterase superfamily protein	0.0708096	0.690321	317.965	276.406	263.737	293.104	372.145	320.039	326.616	370.585	276.785	293.203	311.969	363.131
Potri.001G161400	AT1G17260.1	AHA10	autoinhibited H(+)-ATPase isoform 10	1.74146	0.00045605	17.5027	13.9848	73.9042	44.0124	37.9256	24.3976	53.0109	47.857	62.1042	116.304	367.365	47.2714
Potri.001G161500	AT3G14360.1		alpha/beta-Hydrolases superfamily protein	-0.411677	0.19561	127.381	185.093	95.6407	160.13	105.481	169.348	102.602	78.5346	141.843	198.401	94.271	116.03
Potri.001G161600	AT1G53730.1	SRF6	STRUBBELIG-receptor family 6	0.432369	0.23936	2428.01	2766.52	2460.57	2429.11	2513.76	2068.77	4010.02	3010.08	1686.01	3678.72	1288.69	1189.31
Potri.001G161700	AT1G53750.1	RPT1A	regulatory particle triple-A 1A	0.91322	0.000449835	2250.07	2773.93	4783.48	2499.34	5146.03	1938.18	4350.32	2749.94	2044.07	3738.34	3276.16	1260.21
Potri.001G161800	AT1G53760.1			-0.780476	0.0150369	41.8119	51.8261	20.2874	30.9023	37.9256	43.7722	22.2304	33.1318	43.703	41.0484	25.2685	102.063
Potri.001G161900	AT1G53800.1			0.194108	0.297443	162.386	132.444	162.299	160.13	206.22	142.08	203.494	132.527	146.443	169.08	217.698	213.796
Potri.001G162000	AT1G72310.1	ATL3	RING/U-box superfamily protein	-1.07432	0.0552457	46.6738	59.2298	4.34731	28.093	4.7407	27.2679	6.84012	76.0804	50.6034	25.4109	16.5217	73.0558
Potri.001G162100	AT3G06840.1			-4.13917	2.2281e-19	527.997	670.448	42.024	239.727	52.1477	360.941	27.3605	29.4505	358.058	21.5016	37.9028	1551.36
Potri.001G162200	AT5G50430.1	UBC33	ubiquitin-conjugating enzyme 33	0.0133547	0.909233	678.715	848.138	815.844	824.062	626.957	714.707	644.681	892.104	706.148	726.166	772.633	667.172
Potri.001G162400	AT3G14310.1	ATPME3,PME3	pectin methylesterase 3	-3.60236	1.02759e-10	708.858	709.112	43.4731	112.372	93.6288	308.558	13.6802	57.6738	299.787	9.77344	13.6061	676.841
Potri.001G162500	AT3G14310.1	ATPME3,PME3	pectin methylesterase 3	0.585622	0.545902	1.94474	1.64527	4.34731	1.87287	2.37035	1.43515	1.71003	3.68131	2.30016	2.93203	1.94373	2.1487
Potri.001G162600	AT3G14310.1	ATPME3,PME3	pectin methylesterase 3	-0.0319789	0.972217	1.94474	4.11318	4.34731	4.68217	2.37035	2.87031	1.71003	3.68131	1.53344	2.93203	1.94373	2.1487
Potri.001G162700	AT1G53840.1	ATPME1,PME1	pectin methylesterase 1	0.185513	0.794824	17.5027	15.6301	11.5928	12.1736	11.8517	48.7952	25.6505	34.3589	13.8009	43.9805	5.8312	8.59481
Potri.001G162800	AT1G72330.1	ALAAT2	alanine aminotransferase 2	2.28038	6.1038e-08	246.982	166.172	533.269	228.49	589.032	156.432	651.521	1056.54	95.0731	1273.48	578.26	70.9071
Potri.001G162900	AT3G14290.1	PAE2	20S proteasome alpha subunit E2	-0.25093	0.156287	868.327	790.553	707.162	706.072	501.329	762.784	554.05	537.471	686.213	598.134	811.508	602.711
Potri.001G163000	AT1G53860.1		Remorin family protein	-1.83793	0.000192289	25.2816	27.9696	8.69461	4.68217	13.0369	19.3746	5.13009	6.13551	23.0016	8.79609	6.80306	76.2789
Potri.001G163100	AT3G14280.1			-0.681655	0.199587	292.684	227.048	221.713	164.812	233.479	212.403	85.5015	13.4981	158.711	95.7797	136.061	205.201
Potri.001G163200	AT3G14270.1	FAB1B	phosphatidylinositol-4-phosphate 5-kinase family protein	0.238487	0.135812	1125.03	1319.51	1289.7	1371.88	1362.95	1120.86	1744.23	1407.49	1130.91	1401.51	1224.55	1073.28
Potri.001G163300	AT1G53880.1		Eukaryotic translation initiation factor 2B (eIF-2B) family protein	0.287335	0.148737	400.617	464.789	426.036	412.968	455.107	397.538	415.537	759.576	397.927	436.873	382.915	281.48
Potri.001G163400	AT1G53885.1		Protein of unknown function (DUF581)	1.10655	0.156785	2.91711	3.29054	8.69461	3.74574	2.37035	3.58789	13.6802	33.1318	13.0342	5.86406	1.94373	3.22305
Potri.001G163600	AT3G14240.1		Subtilase family protein	-0.122363	0.810265	263.512	315.07	215.916	347.417	314.071	253.305	504.459	63.8093	387.96	434.918	81.6367	188.011
Potri.001G163700	AT1G53910.3	RAP2.12	related to AP2 12	-0.477355	0.216674	3685.28	2740.2	1872.24	4044.46	1070.21	3559.9	1689.51	3534.06	2912.76	3613.24	1166.24	1080.8
Potri.001G163900	AT3G14205.1		Phosphoinositide phosphatase family protein	0.49286	0.0134995	538.693	524.019	695.569	510.357	676.735	478.624	733.603	468.753	437.796	448.601	1281.89	572.629
Potri.001G164000	AT1G72370.1	AP40,P40,RP40,RPSAA	40s ribosomal protein SA	1.57425	9.53204e-10	413.258	694.305	1323.03	402.667	1962.65	378.163	1993.9	1095.8	531.336	978.321	1082.66	411.476
Potri.001G164100	AT1G72440.1	EDA25,SWA2	CCAAT-binding factor	1.00774	4.65563e-06	469.655	454.095	720.204	453.234	1371.25	416.912	1138.88	982.909	420.162	691.959	756.112	601.636
Potri.001G164300	AT1G72430.1		SAUR-like auxin-responsive protein family	-3.10327	4.07125e-14	53.4804	52.6487	7.24551	34.6481	5.92587	46.6425	5.13009	6.13551	39.8694	2.93203	4.85933	44.0484
Potri.001G164700	AT3G14200.1		Chaperone DnaJ-domain superfamily protein	-1.7024	2.84141e-05	73.9002	99.539	11.5928	64.614	72.2957	58.1237	34.2006	26.9963	90.4728	16.6148	11.6624	176.194
Potri.001G164800	AT1G54070.1		Dormancy/auxin associated family protein	0.279344	0.689871	113.767	386.639	252.144	70.2326	752.586	101.178	136.802	73.6262	125.742	136.828	276.982	545.77
Potri.001G164900	AT1G72410.1		COP1-interacting protein-related	-2.2115	6.10675e-07	829.432	679.497	165.198	1075.03	155.258	786.465	90.6316	105.531	564.305	237.494	140.921	215.944
Potri.001G165000	AT3G28860.1	ABCB19,ATABCB19,ATMDR1,ATMDR11,ATPGP19,MDR1,MDR11,PGP19	ATP binding cassette subfamily B19	1.2205	0.0691525	1.94474	2.46791	7.24551	1.87287	2.37035	1.43515	1.71003	3.68131	1.53344	2.93203	7.77493	2.1487
Potri.001G165101	AT3G14170.1		Plant protein of unknown function (DUF936)	-1.56935	3.30452e-08	89.4581	85.5541	20.2874	85.2155	31.9997	78.2159	56.431	31.9047	87.4059	20.5242	15.5499	84.8737
Potri.001G165600	AT1G11890.1	ATSEC22,SEC22	Synaptobrevin family protein	-0.26454	0.0984551	301.435	236.919	236.204	249.092	168.295	274.114	218.884	209.835	270.652	212.084	237.135	206.275
Potri.001G165800	AT1G72390.1			-0.23867	0.209813	847.907	819.345	527.473	1161.18	757.327	735.517	930.256	771.847	861.792	712.483	677.391	735.93
Potri.001G165900	AT3G14120.2			0.419506	0.0456677	367.556	363.605	514.431	397.985	621.032	341.567	536.949	284.688	321.255	467.17	401.381	319.082
Potri.001G166000	AT3G14110.1	FLU	Tetratricopeptide repeat (TPR)-like superfamily protein	0.42446	0.0117188	97.2371	137.38	149.257	135.783	183.702	92.5674	162.453	94.4869	100.44	147.579	146.752	94.5429
Potri.001G166100	AT1G17370.1	UBP1B	oligouridylate binding protein 1B	0.57626	0.0101558	1018.07	1227.37	1843.26	1171.48	1916.43	1044.07	1720.29	1044.26	927.73	1466.99	1179.85	759.566
Potri.001G166200	AT1G17380.1	JAZ5,TIFY11A	jasmonate-zim-domain protein 5	6.15368	1.59056e-07	4.86185	5.75845	20.2874	5.61861	23.7035	15.0691	266.765	4595.5	45.2364	1063.35	32.0716	7.52045
Potri.001G166400	AT1G72470.1	ATEXO70D1,EXO70D1	exocyst subunit exo70 family protein D1	-0.575483	0.000384159	496.881	436.82	331.844	563.734	253.627	520.243	232.564	418.442	492.233	404.62	352.787	470.566
Potri.001G166500	AT1G72480.1		Lung seven transmembrane receptor family protein	-1.01761	0.000158802	171.137	153.833	69.5569	175.113	53.3329	159.302	71.8213	85.8972	130.342	101.644	56.3682	98.8403
Potri.001G166600	AT3G14080.1		Small nuclear ribonucleoprotein family protein	0.624274	0.0418247	88.4857	85.5541	128.97	76.7876	196.739	106.919	225.724	181.611	119.608	95.7797	180.767	177.268
Potri.001G166800	AT1G19110.1		inter-alpha-trypsin inhibitor heavy chain-related	-0.523936	0.396388	64.1765	65.8109	97.0898	21.538	61.6291	52.3831	53.0109	31.9047	44.4697	27.3656	62.1994	230.985
Potri.001G166900	AT1G72510.1		Protein of unknown function (DUF1677)	0.611984	0.108208	27.2264	18.9206	33.3293	31.8388	28.4442	14.3515	68.4012	36.8131	33.7356	30.2976	48.5933	34.3792
Potri.001G167100	AT1G54100.2	ALDH7B4	aldehyde dehydrogenase 7B4	1.07031	0.000293774	1261.16	1376.27	2391.02	1120.91	2117.91	1108.66	2895.08	748.533	821.156	1920.48	3582.3	814.358
Potri.001G167200	AT1G54115.1	ATCCX4,CCX4	cation calcium exchanger 4	-0.173585	0.492712	388.948	397.333	333.293	474.772	284.442	454.944	381.337	312.911	329.689	392.892	267.263	175.119
Potri.001G167300	AT3G14067.1		Subtilase family protein	-2.6874	4.69498e-09	3214.66	2311.61	714.407	5379.82	517.921	2778.46	300.965	276.098	2498.74	453.487	370.281	777.83
Potri.001G167400	AT5G20570.1	ATRBX1,HRT1,RBX1,ROC1	RING-box 1	0.772311	0.0012272	358.805	566.796	918.731	369.892	910.214	353.048	786.614	501.885	490.7	482.808	1036.98	575.852
Potri.001G167700	AT1G17420.1	LOX3	lipoxygenase 3	1.07575	0.182538	307.269	185.916	746.287	729.483	316.442	3015.26	1147.43	6607.95	741.417	1883.34	483.989	326.603
Potri.001G167800	AT5G07990.1	CYP75B1,D501,TT7	Cytochrome P450 superfamily protein	-0.966204	0.342739	104.044	79.7957	199.976	176.986	7.11105	49.5128	32.4906	25.7692	100.44	13.6828	45.6777	122.476
Potri.001G167900	AT5G07990.1	CYP75B1,D501,TT7	Cytochrome P450 superfamily protein	4.25493	4.27528e-07	26.254	46.8903	2818.5	134.847	769.178	20.0922	1966.53	326.409	93.5397	1410.31	222.557	71.9815
Potri.001G168000	AT2G05940.1		Protein kinase superfamily protein	-0.549768	0.30305	8.75134	7.40372	4.34731	5.61861	11.8517	8.61093	3.42006	6.13551	8.43391	4.88672	2.9156	10.7435
Potri.001G168100	AT1G72560.1	PSD	ARM repeat superfamily protein	0.150593	0.512556	85.5686	60.0524	59.4132	108.626	73.4808	87.5444	68.4012	126.392	72.0716	99.689	120.511	85.9481
Potri.001G168200	AT1G54130.1	AT-RSH3,ATRSH3,RSH3	RELA/SPOT homolog 3	0.665641	0.0844816	1124.06	1007.73	1215.8	1568.53	671.994	1039.05	1376.57	3845.74	979.1	1590.14	1804.76	904.603
Potri.001G168300	AT1G54140.1	TAF9,TAFII21	TATA binding protein associated factor 21kDa subunit	0.452926	0.0141788	303.38	346.33	482.551	294.04	449.181	295.642	610.481	375.493	344.257	320.569	474.271	394.287
Potri.001G168600	AT1G17430.1		alpha/beta-Hydrolases superfamily protein	-1.81326	4.22993e-09	365.611	367.718	166.647	375.51	158.813	342.284	82.0814	111.666	547.437	105.553	166.189	786.425
Potri.001G168700	AT1G54150.1		E3 Ubiquitin ligase family protein	-1.1747	5.56514e-07	106.961	92.9579	39.1257	206.952	86.5178	93.285	41.0407	94.4869	144.143	46.9125	39.8465	145.037
Potri.001G168800	AT3G13840.1		GRAS family transcription factor	-0.755229	0.0769196	9.72371	14.8074	4.34731	15.9194	4.7407	14.3515	11.9702	11.0439	6.13375	5.86406	3.88746	6.4461
Potri.001G169200	AT1G54215.1		proline-rich family protein	0.205144	0.669829	11.6684	13.9848	27.5329	33.7116	13.0369	32.291	32.4906	36.8131	33.7356	39.0937	14.578	15.0409
Potri.001G169600	AT5G40330.1	ATMYB23,ATMYBRTF,MYB23	myb domain protein 23	0.937645	0.215732	6.80659	7.40372	7.24551	14.983	4.7407	4.30546	1.71003	18.4065	16.8678	4.88672	62.1994	2.1487
Potri.001G169700	AT1G54210.1	APG12,ATATG12,ATG12A	Ubiquitin-like superfamily protein	-0.826093	0.000289131	116.684	100.362	85.497	109.563	62.8143	115.53	51.3009	63.8093	130.342	49.8445	76.7774	119.253
Potri.001G169900	AT1G17440.1	EER4,TAF12B	Transcription initiation factor TFIID subunit A	-0.169954	0.310756	328.661	307.666	249.246	383.002	219.257	308.558	275.315	247.875	288.286	335.229	363.478	292.223
Potri.001G170100	AT1G17455.2	ELF4-L4	ELF4-like 4	-0.642145	0.0779088	121.546	138.203	114.479	139.529	103.11	197.334	71.8213	71.1719	226.182	79.1648	204.092	184.788
Potri.001G170200	AT1G72650.2	TRFL6	TRF-like 6	-0.136344	0.583278	445.346	511.68	433.281	501.929	644.735	508.045	536.949	342.362	617.975	351.844	650.178	668.246
Potri.001G170300	AT1G72660.2		P-loop containing nucleoside triphosphate hydrolases superfamily protein	0.656405	0.000964802	216.839	212.24	343.437	182.605	356.738	209.533	406.987	196.336	195.513	279.52	377.084	225.614
Potri.001G170400	AT2G06530.1	VPS2.1	SNF7 family protein	-0.830101	8.65024e-11	632.041	540.472	295.617	590.89	329.479	587.696	314.646	353.406	562.005	361.617	285.729	539.324
Potri.001G170500	AT1G54200.1			-2.52988	4.15797e-10	1040.44	1064.49	142.012	1533.88	432.589	597.024	174.423	193.882	1985.03	281.475	68.0306	1246.25
Potri.001G170700	AT3G13990.2		Kinase-related protein of unknown function (DUF1296)	-0.0237962	0.922736	974.315	958.371	665.138	1209.87	703.994	830.237	978.137	1230.78	869.459	910.884	859.13	594.116
Potri.001G170800	AT3G14000.1	ATBRXL2,BRX-LIKE2	DZC (Disease resistance/zinc finger/chromosome condensation-like region) domain containing protein	-1.38674	8.01956e-05	83.6239	108.588	52.1677	206.952	58.0736	109.072	54.721	30.6776	146.443	20.5242	112.736	208.424
Potri.001G171000	AT5G13640.1	ATPDAT,PDAT,PDAT1	phospholipid:diacylglycerol acyltransferase	-1.06833	4.39813e-05	524.108	491.936	275.329	693.898	180.147	592.719	205.204	190.201	488.4	291.248	324.603	287.926
Potri.001G171100	AT1G54170.1	CID3	CTC-interacting domain 3	0.0697498	0.577801	1162.96	1085.06	1047.7	1355.02	1342.8	1064.17	1434.72	1089.67	977.566	1026.21	1313.96	1267.73
Potri.001G171200	AT1G52600.1		Peptidase S24/S26A/S26B/S26C family protein	-0.119352	0.592777	444.373	382.526	391.257	310.896	323.553	393.232	355.686	306.776	397.927	277.566	454.833	362.056
Potri.001G171300	AT1G80150.1		Tetratricopeptide repeat (TPR)-like superfamily protein	0.74013	0.0125553	10.6961	13.1622	23.1856	14.0465	20.148	14.3515	30.7805	23.3149	25.3017	32.2523	34.9872	21.487
Potri.001G171500	AT1G52630.2		O-fucosyltransferase family protein	1.84687	2.46206e-05	6.80659	11.5169	24.6347	12.1736	56.8884	7.17577	75.2413	28.2234	12.2675	13.6828	57.3401	21.487
Potri.001G171600	AT1G80160.1		Lactoylglutathione lyase / glyoxalase I family protein	3.20933	8.35714e-08	29.1711	46.0676	120.275	14.983	72.2957	14.3515	348.846	160.75	15.3344	252.155	255.601	10.7435
Potri.001G171800	AT1G15390.1	ATDEF1,PDF1A	peptide deformylase 1A	1.1963	0.000339033	71.9554	83.9089	226.06	67.4233	370.96	74.628	283.865	131.3	109.641	164.194	244.91	213.796
Potri.001G171900	AT1G80170.1		Pectin lyase-like superfamily protein	-0.28624	0.43101	29.1711	33.7281	21.7365	20.6016	39.1108	28.7031	18.8103	25.7692	25.3017	21.5016	22.3529	46.1971
Potri.001G172100	AT1G15400.3			0.144506	0.757223	41.8119	53.4713	33.3293	51.5039	27.259	40.1843	44.4608	125.164	70.5381	49.8445	69.9744	60.1636
Potri.001G172300	AT1G12280.1		LRR and NB-ARC domains-containing disease resistance protein	-1.69433	1.66648e-05	111.823	78.1504	7.24551	111.436	23.7035	63.8644	5.13009	56.4467	72.0716	40.0711	10.6905	34.3792
Potri.001G172400	AT4G25970.1	PSD3	phosphatidylserine decarboxylase 3	-0.269863	0.295016	1201.85	1460.18	1218.69	1249.2	1723.24	1316.04	1361.18	543.606	1529.6	1105.38	981.585	1600.78
Potri.001G172500	AT3G49890.1			1.35458	0.00217377	19.4474	11.5169	30.4311	10.3008	67.555	10.0461	54.721	66.2635	17.6345	30.2976	41.7902	46.1971
Potri.001G172600	AT3G15690.2		Single hybrid motif superfamily protein	0.133518	0.721906	76.8173	69.1014	105.784	77.7241	55.7032	68.1698	88.9216	69.9448	106.574	61.5726	181.739	117.104
Potri.001G172700	AT3G15680.1		Ran BP2/NZF zinc finger-like superfamily protein	0.368276	0.644591	1.94474	1.64527	4.34731	1.87287	2.37035	1.43515	1.71003	3.68131	2.30016	2.93203	1.94373	4.2974
Potri.001G172800	AT1G80210.1		Mov34/MPN/PAD-1 family protein	-0.618081	0.000175746	394.782	367.718	252.144	401.73	242.961	344.437	360.816	117.802	370.325	208.174	256.573	316.933
Potri.001G173000	AT1G52690.1		Late embryogenesis abundant protein (LEA) family protein	7.93812	3.72287e-17	1.94474	1.64527	592.683	1.87287	150.517	1.43515	774.644	485.933	3.06687	837.583	624.91	4.2974
Potri.001G173100	AT1G15420.1			1.17799	4.73076e-07	42.7843	51.0034	66.6587	44.9489	77.0364	33.7261	71.8213	158.296	38.3359	91.8703	65.115	23.6357
Potri.001G173200	AT1G52690.2		Late embryogenesis abundant protein (LEA) family protein	7.72457	1.4574e-16	1.94474	1.64527	581.09	2.8093	148.147	1.43515	769.514	463.845	5.36703	898.179	613.247	3.22305
Potri.001G173300	AT1G15420.1			1.11721	5.67488e-06	25.2816	30.4375	55.0659	29.9659	73.4808	27.2679	42.7508	94.4869	31.4355	66.4594	42.7621	29.0075
Potri.001G173500	AT1G15440.1	ATPWP2,PWP2	periodic tryptophan protein 2	0.620604	0.0953463	97.2371	71.5693	63.7605	122.673	88.8881	80.3686	97.4717	290.823	84.3391	174.944	62.1994	50.4945
Potri.001G173600	AT3G22780.1	ATTSO1,TSO1	Tesmin/TSO1-like CXC domain-containing protein	0.642129	0.0787249	7.77897	7.40372	11.5928	8.42791	9.4814	5.74062	13.6802	14.7252	6.13375	11.7281	7.77493	8.59481
Potri.001G173700	AT1G52700.1		alpha/beta-Hydrolases superfamily protein	2.11655	6.98169e-06	5.83422	9.049	30.4311	5.61861	53.3329	5.02304	109.442	28.2234	19.9347	26.3883	34.9872	19.3383
Potri.001G173800	AT1G80230.1		Rubredoxin-like superfamily protein	0.0271678	0.930284	1049.19	1030.76	1447.65	857.774	939.844	965.859	1008.92	1580.51	1097.94	819.991	1570.54	2231.43
Potri.001G173900	AT4G32440.1		Plant Tudor-like RNA-binding protein	0.14292	0.560867	226.562	245.968	281.126	215.38	203.85	252.587	159.033	447.892	272.185	265.837	263.376	257.844
Potri.001G174100	AT5G08470.1	PEX1	peroxisome 1	-0.171701	0.465314	277.126	241.032	260.838	333.371	232.294	290.619	246.244	191.428	260.684	262.905	296.419	277.182
Potri.001G174300	AT1G52720.1			0.647227	0.100616	265.457	943.563	859.317	271.566	1002.66	564.733	661.782	273.644	404.827	869.836	532.583	229.911
Potri.001G174500	AT1G15460.1	ATBOR4,BOR4	HCO3- transporter family	0.416766	0.365517	4.86185	5.75845	10.1437	5.61861	4.7407	5.74062	10.2602	9.81682	6.13375	5.86406	6.80306	6.4461
Potri.001G174600	AT1G52730.1		Transducin/WD40 repeat-like superfamily protein	0.426718	0.00307049	473.545	474.661	570.946	384.875	660.142	403.278	589.96	681.042	457.731	588.361	569.513	530.729
Potri.001G174900	AT1G80280.1		alpha/beta-Hydrolases superfamily protein	-1.59414	7.34368e-09	2914.19	2855.37	1120.16	2990.97	1264.58	2525.87	825.945	427.032	3057.67	732.03	1002.97	1875.82
Potri.001G175000	AT1G52760.1	LysoPL2	lysophospholipase 2	-1.55853	5.15623e-12	3026.02	2939.28	743.389	3155.78	542.81	2669.39	935.386	856.518	1859.29	717.37	1257.59	1235.5
Potri.001G175200	AT1G80300.1	ATNTT1,NTT1	nucleotide transporter 1	1.7154	0.000284884	284.905	245.968	482.551	637.712	682.661	549.664	978.137	4024.9	565.838	1449.4	583.12	212.721
Potri.001G175400	AT1G52770.1		Phototropic-responsive NPH3 family protein	-2.85696	1.24705e-05	51.5356	31.2602	4.34731	4.68217	5.92587	10.0461	3.42006	4.90841	13.0342	4.88672	3.88746	90.2455
Potri.001G175500	AT3G15550.1			-0.374819	0.498879	16.5303	13.1622	17.3892	7.49148	15.4073	10.7637	10.2602	4.90841	13.8009	8.79609	16.5217	34.3792
Potri.001G175600	AT1G52780.1		Protein of unknown function (DUF2921)	-1.91948	4.59205e-10	1477.03	1479.1	389.808	1847.59	314.071	1392.1	427.508	188.974	915.462	465.216	251.713	590.893
Potri.001G175700	AT1G15520.1	ABCG40,ATABCG40,ATPDR12,PDR12	pleiotropic drug resistance 12	-1.12155	0.0279654	4.86185	9.049	2.8982	14.0465	2.37035	10.7637	3.42006	4.90841	3.83359	6.8414	2.9156	9.66916
Potri.001G176100	AT1G52800.1		2-oxoglutarate (2OG) and Fe(II)-dependent oxygenase superfamily protein	0.608496	0.248607	4.86185	4.11318	2.8982	4.68217	3.55552	5.02304	13.6802	8.58972	3.06687	4.88672	9.71866	6.4461
Potri.001G176600	AT1G15550.1	ATGA3OX1,GA3OX1,GA4	gibberellin 3-oxidase 1	-1.77306	0.00466836	12.6408	28.7923	2.8982	6.55504	2.37035	5.74062	1.71003	3.68131	4.60031	3.90937	3.88746	6.4461
Potri.001G176900	AT1G80350.1	AAA1,ATKTN1,BOT1,ERH3,FRA2,FRC2,FTR,KTN1,LUE1	P-loop containing nucleoside triphosphate hydrolases superfamily protein	0.145011	0.321996	168.22	158.769	220.263	198.524	235.85	201.639	213.754	177.93	190.913	206.219	173.964	189.086
Potri.001G177000	AT1G80360.1		Pyridoxal phosphate (PLP)-dependent transferases superfamily protein	-1.21193	7.95729e-08	1086.14	970.71	404.299	1130.28	432.589	1052.69	287.285	262.6	680.846	394.847	587.979	576.926
Potri.001G177100	AT1G80370.1	CYCA2;4	Cyclin A2;4	-0.946439	0.00365886	21.3922	18.9206	11.5928	23.4109	11.8517	19.3746	15.3903	13.4981	22.2348	11.7281	10.6905	38.6766
Potri.001G177200	AT2G15690.1		Tetratricopeptide repeat (TPR)-like superfamily protein	0.45818	0.0825334	17.5027	24.6791	23.1856	31.8388	47.407	33.7261	39.3307	42.9486	32.2022	29.3203	38.8746	19.3383
Potri.001G177300	AT1G80380.2		P-loop containing nucleoside triphosphate hydrolases superfamily protein	0.99836	0.0412076	45.7014	59.2298	113.03	44.9489	208.591	56.6886	215.464	88.3514	86.6392	74.2781	289.616	203.052
Potri.001G177400	AT1G04250.1	AXR3,IAA17	AUX/IAA transcriptional regulator family protein	0.500281	0.355311	1012.24	1127.01	1238.98	1091.88	2023.09	1438.02	1061.93	2853.01	1155.45	2239.09	325.575	1062.53
Potri.001G177500	AT3G15540.1	IAA19,MSG2	indole-3-acetic acid inducible 19	-0.33491	0.671366	45.7014	31.2602	11.5928	14.983	21.3331	33.0085	5.13009	94.4869	29.1353	24.4336	2.9156	48.3458
Potri.001G177700	AT1G80410.1	EMB2753	tetratricopeptide repeat (TPR)-containing protein	0.20217	0.143234	234.341	207.304	240.551	278.121	245.331	222.449	287.285	298.186	240.75	232.608	324.603	234.208
Potri.001G177801	AT1G80410.1	EMB2753	tetratricopeptide repeat (TPR)-containing protein	-0.0487439	0.904657	61.2594	49.3582	37.6766	51.5039	43.8515	55.2534	32.4906	55.2196	42.1695	63.5273	38.8746	22.5614
Potri.001G177900	AT1G08510.1	FATB	fatty acyl-ACP thioesterases B	0.229767	0.612185	6.80659	5.75845	8.69461	7.49148	7.11105	5.02304	5.13009	11.0439	6.13375	8.79609	5.8312	9.66916
Potri.001G178000	AT1G80410.1	EMB2753	tetratricopeptide repeat (TPR)-containing protein	-0.421579	0.213687	350.053	286.277	144.91	391.43	162.369	300.665	212.044	229.468	203.947	250.2	241.995	131.071
Potri.001G178100	AT1G80420.1	ATXRCC1	BRCT domain-containing DNA repair protein	0.218931	0.455771	86.541	100.362	123.174	74.9148	165.924	108.354	145.353	82.2159	111.941	113.372	138.005	178.342
Potri.001G178200	AT1G15660.1	CENP-C	centromere protein C	0.280404	0.361958	126.408	115.992	181.138	132.037	212.146	137.057	256.505	74.8533	151.044	172.99	138.977	189.086
Potri.001G178300	AT1G80440.1		Galactose oxidase/kelch repeat superfamily protein	2.16665	1.36724e-08	9.72371	16.4527	68.1078	16.8558	55.7032	10.0461	133.382	15.9523	12.2675	27.3656	76.7774	18.264
Potri.001G178500	AT1G15670.1		Galactose oxidase/kelch repeat superfamily protein	1.29266	0.0365399	8.75134	4.93582	5.79641	1.87287	17.7776	4.30546	11.9702	38.0402	3.83359	7.81875	1.94373	10.7435
Potri.001G178800	AT1G50170.1	ATSIRB,SIRB	sirohydrochlorin ferrochelatase B	-0.0340911	0.921844	20.4198	18.9206	13.0419	27.1566	16.5924	22.9625	22.2304	35.586	20.7014	23.4562	22.3529	27.9331
Potri.001G178900	AT1G80000.1		CASC3/Barentsz eIF4AIII binding	-0.78955	0.0229857	27.2264	37.0186	14.491	31.8388	13.0369	38.7492	6.84012	34.3589	24.535	22.4789	11.6624	20.4127
Potri.001G179000	AT3G15940.2		UDP-Glycosyltransferase superfamily protein	-0.83249	6.03176e-05	1173.65	1096.57	662.24	1333.48	479.996	1041.92	651.521	430.713	1029.7	588.361	697.8	573.703
Potri.001G179100	AT1G52380.1		NUP50 (Nucleoporin 50 kDa) protein	0.690306	0.000227152	534.804	593.121	862.216	458.853	815.4	464.272	757.543	792.708	413.261	707.597	620.05	356.684
Potri.001G179200	AT1G52360.1		Coatomer, beta\' subunit	-0.979773	0.00212543	2507.74	2210.42	1037.56	3159.53	885.326	2510.08	861.855	1456.57	1588.64	1658.55	759.027	1158.15
Potri.001G179400	AT3G15990.1	SULTR3;4	sulfate transporter 3;4	-1.06074	0.0333452	32.0882	9.87163	14.491	40.2667	29.6294	40.1843	8.55015	15.9523	46.7698	13.6828	22.3529	51.5688
Potri.001G179500	AT1G79990.1		structural molecules	-0.643505	0.00825573	64.1765	53.4713	50.7186	60.8682	22.5183	73.9104	35.9106	31.9047	59.8041	40.0711	39.8465	30.0818
Potri.001G179600	AT3G16000.1	MFP1	MAR binding filament-like protein 1	-0.0702831	0.848822	206.143	238.564	218.814	184.478	272.59	203.074	309.515	71.1719	230.016	155.398	364.45	399.658
Potri.001G179700	AT5G11460.1		Protein of unknown function (DUF581)	0.550827	0.00847782	504.66	463.144	902.79	507.548	750.216	434.134	786.614	357.087	551.271	552.199	920.357	452.302
Potri.001G179800	AT3G24490.1		Alcohol dehydrogenase transcription factor Myb/SANT-like family protein	-0.218837	0.442439	524.108	575.845	447.772	511.293	712.29	448.486	519.849	192.655	440.863	328.387	434.424	565.108
Potri.001G180000	AT3G16010.1		Pentatricopeptide repeat (PPR-like) superfamily protein	-0.676435	0.235981	39.8672	38.6639	8.69461	44.9489	10.6666	35.8789	15.3903	31.9047	20.7014	43.9805	13.6061	20.4127
Potri.001G180100	AT1G79920.1		Heat shock protein 70 (Hsp 70) family protein	-0.0288176	0.953558	3132.98	2996.04	2760.54	3968.61	2651.24	2808.6	2188.84	3249.37	1743.52	3311.24	1259.54	1081.87
Potri.001G180200	AT1G79950.1		RAD3-like DNA-binding helicase protein	-0.47675	0.0749798	43.7567	41.9544	28.982	43.076	22.5183	38.0316	15.3903	40.4944	37.5692	28.343	37.9028	41.8997
Potri.001G180600	AT1G52330.1		Late embryogenesis abundant (LEA) hydroxyproline-rich glycoprotein family	-1.20929	0.000774923	178.916	180.98	142.012	328.689	101.925	208.097	42.7508	101.85	241.516	125.1	42.7621	149.335
Potri.001G181000	AT5G07610.1		F-box family protein	0.380765	0.580119	11.6684	17.2754	23.1856	10.3008	7.11105	31.5734	11.9702	24.5421	9.20062	41.0484	3.88746	5.37175
Potri.001G181100	AT1G52320.2			-0.0954426	0.781178	259.623	206.482	179.689	286.549	146.962	274.832	244.534	360.768	251.484	277.566	169.105	193.383
Potri.001G181200	AT1G79915.1		Putative methyltransferase family protein	0.454792	0.0427603	94.32	80.6183	128.97	67.4233	122.073	68.8874	136.802	76.0804	95.0731	93.825	144.808	106.361
Potri.001G181300	AT1G79910.1		Regulator of Vps4 activity in the MVB pathway protein	0.269299	0.644877	21.3922	39.4865	20.2874	9.36435	36.7404	17.9394	37.6207	33.1318	13.0342	30.2976	34.0153	59.0893
Potri.001G181500	AT1G71450.1		Integrase-type DNA-binding superfamily protein	4.05409	1.41374e-06	1.94474	3.29054	46.3713	3.74574	152.888	15.0691	95.7617	101.85	3.83359	124.123	2.9156	3.22305
Potri.001G181800	AT1G15270.1		Translation machinery associated TMA7	0.371481	0.221388	2787.79	3138.36	3673.47	2180.02	4639.96	2789.94	3478.2	2660.36	2959.53	2137.45	5803.98	3455.11
Potri.001G182000	AT1G79900.1	ATMBAC2,BAC2	Mitochondrial substrate carrier family protein	-1.30999	1.0006e-08	672.88	919.707	341.988	603.064	302.22	693.179	287.285	212.289	913.162	193.514	482.046	710.146
Potri.001G182100	AT3G16050.1	A37,ATPDX1.2,PDX1.2	pyridoxine biosynthesis 1.2	1.13801	0.00201424	106.961	116.814	247.796	99.2621	245.331	276.267	249.664	451.574	94.3064	408.53	108.849	82.725
Potri.001G182300	AT3G16060.1		ATP binding microtubule motor family protein	-2.06456	8.50575e-23	304.352	319.183	66.6587	261.265	72.2957	267.656	46.1708	58.9009	216.215	74.2781	55.3964	201.978
Potri.001G182400	AT4G33870.1		Peroxidase superfamily protein	0.51359	0.286763	4.86185	5.75845	10.1437	3.74574	8.29622	2.87031	5.13009	9.81682	6.13375	7.81875	3.88746	8.59481
Potri.001G182600	AT1G79890.1		RAD3-like DNA-binding helicase protein	0.643496	0.228686	8.75134	4.93582	4.34731	3.74574	11.8517	5.02304	6.84012	8.58972	4.60031	8.79609	14.578	9.66916
Potri.001G182700	AT2G25737.1		Sulfite exporter TauE/SafE family protein	0.187883	0.795557	15.5579	18.9206	21.7365	42.1396	101.925	49.5128	102.602	18.4065	96.6066	44.9578	13.6061	41.8997
Potri.001G182900	AT3G16100.1	ATRAB7D,ATRABG3C,RABG3c	RAB GTPase homolog G3C	-0.92184	0.0525702	263.512	349.62	114.479	126.419	52.1477	230.342	30.7805	49.0841	119.608	84.0515	304.194	118.179
Potri.001G183000	AT3G24550.1	ATPERK1,PERK1	proline extensin-like receptor kinase 1	-0.161354	0.596118	100.154	111.878	113.03	103.944	119.703	100.461	111.152	60.128	108.107	82.0969	160.358	200.904
Potri.001G183100	AT1G15240.2		Phox-associated domain;Phox-like;Sorting nexin, C-terminal	-0.123199	0.390232	217.811	205.659	176.79	231.299	195.554	238.953	198.363	235.604	219.282	216.97	245.882	277.182
Potri.001G183200	AT3G16080.1		Zinc-binding ribosomal protein family protein	1.21798	0.0415316	154.607	287.923	392.707	79.5969	1187.55	145.668	887.506	481.024	257.617	280.498	1002.97	894.934
Potri.001G183500	AT3G16110.1	ATPDI4,ATPDIL1-6,PDI4,PDIL1-6	PDI-like 1-6	-0.322389	0.2223	369.501	446.691	284.024	344.608	276.146	390.362	259.925	188.974	277.552	359.662	277.954	230.985
Potri.001G183600	AT1G45688.1			-1.09818	0.0022356	408.396	329.877	224.611	450.425	178.961	369.552	147.063	47.857	391.027	260.951	132.174	174.045
Potri.001G183700	AT1G79870.1		D-isomer specific 2-hydroxyacid dehydrogenase family protein	0.841296	0.0914764	89.4581	82.2636	139.114	86.152	361.478	84.6741	198.363	35.586	99.6734	89.9156	132.174	91.3198
Potri.001G183800	AT1G79860.1	ATROPGEF12,MEE64,ROPGEF12	RHO guanyl-nucleotide exchange factor 12	-0.648624	0.175859	6.80659	9.049	8.69461	5.61861	8.29622	8.61093	6.84012	6.13551	7.66719	3.90937	5.8312	24.7101
Potri.001G184000	AT1G79850.1	CS17,PRPS17,RPS17	ribosomal protein S17	0.247357	0.329495	253.789	280.519	417.341	221.935	258.368	203.792	230.854	174.249	215.448	305.909	288.644	236.357
Potri.001G184100	AT1G79840.1	GL2	HD-ZIP IV family of homeobox-leucine zipper protein with lipid-binding START domain	-1.105	0.0117999	230.452	392.397	156.503	408.285	188.443	360.941	83.7915	45.4028	549.737	99.689	523.836	425.443
Potri.001G184200	AT3G03740.1	ATBPM4,BPM4	BTB-POZ and MATH domain 4	0.780433	7.52848e-05	107.933	139.848	194.18	88.9613	253.627	98.3081	232.564	153.388	123.442	159.307	157.442	108.509
Potri.001G184300	AT5G60020.1	ATLAC17,LAC17	laccase 17	-4.43014	4.61602e-09	112.795	250.904	21.7365	178.859	2.37035	91.1323	1.71003	3.68131	105.807	3.90937	3.88746	52.6432
Potri.001G184400	AT5G62530.1	ALDH12A1,ATP5CDH,P5CDH	aldehyde dehydrogenase 12A1	-0.784441	0.161952	27.2264	9.87163	11.5928	18.7287	8.29622	21.5273	3.42006	9.81682	17.6345	15.6375	12.6343	12.8922
Potri.001G184600	AT2G35040.1		AICARFT/IMPCHase bienzyme family protein	-0.31651	0.663822	3.88948	9.87163	7.24551	4.68217	2.37035	4.30546	1.71003	3.68131	4.60031	3.90937	17.4936	20.4127
Potri.001G184700	AT1G52220.1			0.175386	0.460966	116.684	152.188	160.85	151.702	199.109	139.21	196.653	166.886	134.942	111.417	179.795	203.052
Potri.001G184900	AT3G11130.1		Clathrin, heavy chain	-0.190244	0.759508	9.72371	5.75845	10.1437	9.36435	4.7407	8.61093	3.42006	7.36262	8.43391	11.7281	2.9156	4.2974
Potri.001G185050	AT1G79830.1	GC5	golgin candidate 5	-0.938293	2.43356e-07	409.368	352.088	192.731	499.12	283.257	364.529	169.293	175.476	458.498	228.698	203.12	322.305
Potri.001G185300	AT1G79820.1	SGB1	Major facilitator superfamily protein	0.124176	0.613758	432.705	306.021	446.323	427.014	327.108	409.019	446.318	317.82	342.723	479.876	428.593	326.603
Potri.001G185500	AT3G16170.1		AMP-dependent synthetase and ligase family protein	0.169787	0.538631	493.964	415.431	501.389	580.589	347.256	385.339	425.797	466.299	341.957	474.989	826.086	490.978
Potri.001G185600	AT1G80560.1	ATIMD2,IMD2	isopropylmalate dehydrogenase 2	-0.125616	0.621088	387.004	380.058	308.659	340.862	323.553	433.417	283.865	319.047	330.456	359.662	334.322	233.134
Potri.001G185700	AT1G52190.1		Major facilitator superfamily protein	-0.109848	0.818664	576.616	1001.15	804.251	385.811	745.475	563.298	670.332	192.655	516.002	422.212	459.693	510.317
Potri.001G185900	AT4G29100.1		basic helix-loop-helix (bHLH) DNA-binding superfamily protein	-0.204337	0.624178	46.6738	36.196	75.3533	36.5209	49.7773	47.3601	58.141	33.1318	52.1369	41.0484	34.0153	116.03
Potri.001G186000	AT1G79810.1	ATPEX2,PEX2,TED3	Pex2/Pex12 N-terminal domain-containing protein / zinc finger (C3HC4-type RING finger) family protein	-0.133504	0.51925	95.2923	102.829	94.1916	120.8	62.8143	98.3081	104.312	107.985	117.308	86.9836	138.005	119.253
Potri.001G186100	AT4G29080.1	IAA27,PAP2	phytochrome-associated protein 2	-1.88524	1.83208e-06	2113.93	1002.79	259.389	2957.26	673.179	2141.97	579.7	904.375	2544.74	756.464	129.258	1438.56
Potri.001G186200	AT3G16200.1			-0.648003	0.00235366	70.0107	101.184	52.1677	82.4062	56.8884	94.7202	73.5313	36.8131	92.0062	63.5273	51.5089	79.5019
Potri.001G186500	AT3G23330.1		Tetratricopeptide repeat (TPR)-like superfamily protein	-0.350852	0.259525	16.5303	14.8074	14.491	27.1566	13.0369	17.2219	22.2304	18.4065	23.0016	15.6375	14.578	25.7844
Potri.001G186600	AT3G16230.2		Predicted eukaryotic LigT	0.00205857	0.995679	203.225	213.063	256.491	153.575	219.257	233.93	251.374	103.077	245.35	155.398	456.777	393.212
Potri.001G186700	AT3G16240.1	AQP1,ATTIP2;1,DELTA-TIP,DELTA-TIP1,TIP2;1	delta tonoplast integral protein	0.892982	0.105831	1423.55	2792.03	3886.49	318.388	1989.91	944.331	3127.64	266.281	458.498	1485.56	2305.27	1095.84
Potri.001G186800	AT3G16250.1	NDF4	NDH-dependent cyclic electron flow 1	2.28198	7.90381e-07	4.86185	5.75845	34.7784	7.49148	52.1477	7.17577	63.2711	6.13551	6.13375	12.7055	55.3964	15.0409
Potri.001G186900	AT3G16260.1	TRZ4	tRNAse Z4	0.280242	0.038043	254.761	237.742	265.186	351.163	324.738	240.388	383.047	360.768	243.05	321.546	305.166	287.926
Potri.001G187000	AT3G16270.1		ENTH/VHS family protein	-0.259328	0.518678	1285.47	1200.23	1041.9	1642.51	714.66	1219.88	766.093	904.375	807.355	1209.95	869.82	436.186
Potri.001G187050	AT5G06220.2		LETM1-like protein	0.666957	0.253199	4.86185	4.93582	13.0419	6.55504	21.3331	7.17577	13.6802	20.8607	9.96734	7.81875	30.1278	35.4536
Potri.001G187100	AT5G06220.2		LETM1-like protein	-0.3361	0.506606	11.6684	8.22636	4.34731	2.8093	3.55552	6.45819	1.71003	9.81682	9.20062	8.79609	7.77493	9.66916
Potri.001G187200	AT1G69750.1	ATCOX19-2,COX19-2	cytochrome c oxidase 19-2	0.0518208	0.868233	44.729	48.5355	39.1257	40.2667	47.407	59.5589	25.6505	62.5822	64.4044	55.7086	94.271	61.238
Potri.001G187300	AT1G52155.1			0.396094	0.255841	39.8672	34.5507	33.3293	20.6016	37.9256	39.4667	58.141	42.9486	26.0684	47.8898	27.2122	25.7844
Potri.001G187500	AT5G11590.1	TINY2	Integrase-type DNA-binding superfamily protein	1.00732	0.0993964	1.94474	3.29054	4.34731	4.68217	8.29622	2.87031	15.3903	4.90841	13.0342	23.4562	2.9156	3.22305
Potri.001G187600	AT1G10340.2		Ankyrin repeat family protein	0.510891	0.538558	2.91711	1.64527	2.8982	1.87287	3.55552	13.634	6.84012	11.0439	3.83359	11.7281	1.94373	2.1487
Potri.001G187800	AT3G07510.1			-0.477981	0.207196	13.6132	17.2754	10.1437	29.9659	14.2221	25.1152	22.2304	29.4505	32.9689	18.5695	9.71866	24.7101
Potri.001G188000	AT3G16300.1		Uncharacterised protein family (UPF0497)	-0.307309	0.577561	18.475	13.1622	17.3892	5.61861	16.5924	34.4437	5.13009	28.2234	21.4681	12.7055	20.4092	32.2305
Potri.001G188200	AT5G22070.1		Core-2/I-branching beta-1,6-N-acetylglucosaminyltransferase family protein	-1.87221	0.000671281	101.127	100.362	27.5329	76.7876	14.2221	54.5359	23.9404	6.13551	33.7356	16.6148	17.4936	18.264
Potri.001G188300	AT3G16310.1		mitotic phosphoprotein N\' end (MPPN) family protein	1.25576	4.13703e-14	125.436	164.527	333.293	175.113	450.366	119.835	393.307	330.091	127.275	353.798	311.969	199.829
Potri.001G188600	AT3G61690.1		nucleotidyltransferases	0.18712	0.808449	2.91711	1.64527	2.8982	2.8093	2.37035	2.15273	1.71003	3.68131	2.30016	3.90937	1.94373	3.22305
Potri.001G188800	AT1G52150.1	ATHB-15,ATHB15,CNA,ICU4	Homeobox-leucine zipper family protein / lipid-binding START domain-containing protein	-1.03449	0.000428856	10578.4	9976.93	4576.26	12030.4	3906.34	8702.78	3741.55	4602.86	7740.79	6260.86	2674.58	3743.04
Potri.001G188900	AT1G52140.1			4.79699	1.00181e-12	1.94474	1.64527	105.784	1.87287	22.5183	1.43515	27.3605	119.029	3.06687	58.6406	30.1278	3.22305
Potri.001G189100	AT2G25760.1		Protein kinase family protein	-0.240683	0.0212939	490.075	458.208	356.479	552.496	430.218	502.304	494.199	417.215	490.7	388.005	517.033	585.521
Potri.001G189200	AT1G15215.2			0.735116	0.0859637	23.3369	22.2112	62.3114	22.4744	69.9253	18.657	88.9216	22.0878	38.3359	32.2523	52.4808	71.9815
Potri.001G189400	AT1G79760.1	DTA4	downstream target of AGL15-4	-2.72363	5.01776e-06	37.9225	57.5845	10.1437	8.42791	16.5924	38.7492	1.71003	3.68131	19.168	2.93203	4.85933	103.138
Potri.001G189500	AT1G59870.1	ABCG36,ATABCG36,ATPDR8,PDR8,PEN3	ABC-2 and Plant PDR ABC-type transporter family protein	-0.289132	0.715815	1893.21	1596.74	317.353	1917.82	93.6288	1367.7	335.166	4526.78	795.854	934.34	342.097	431.889
Potri.001G189700	AT1G79750.1	ATNADP-ME4,NADP-ME4	NADP-malic enzyme 4	1.97079	2.32872e-10	1843.61	1429.74	7565.76	1991.8	3646.78	1575.08	6002.21	4956.27	1173.85	5449.67	8004.29	1074.35
Potri.001G189800	AT3G16350.1		Homeodomain-like superfamily protein	1.81162	3.55501e-10	404.506	528.132	1744.72	336.18	1010.95	340.132	1508.25	710.492	325.855	790.671	2732.89	486.681
Potri.001G189900	AT3G16360.2	AHP4	HPT phosphotransmitter 4	0.698439	0.36343	1.94474	1.64527	4.34731	1.87287	2.37035	1.43515	1.71003	3.68131	1.53344	2.93203	1.94373	2.1487
Potri.001G190000	AT1G79730.1	ELF7	hydroxyproline-rich glycoprotein family protein	-0.0125542	0.93208	499.799	480.419	488.347	609.619	485.922	525.266	466.838	531.335	475.366	580.542	465.524	457.673
Potri.001G190100	AT3G21360.1		2-oxoglutarate (2OG) and Fe(II)-dependent oxygenase superfamily protein	1.14695	0.0127952	323.799	222.934	749.186	304.341	726.512	170.783	384.757	244.193	137.243	466.193	245.882	112.807
Potri.001G190200	AT1G51940.1		protein kinase family protein / peptidoglycan-binding LysM domain-containing protein	-0.244386	0.397104	485.213	510.034	392.707	530.958	523.847	449.203	627.581	227.014	476.132	489.649	196.317	454.45
Potri.001G190300	AT3G16500.1	IAA26,PAP1	phytochrome-associated protein 1	0.992091	0.000951464	629.124	1134.42	2066.42	666.741	2065.76	770.678	1800.66	736.262	822.689	1400.53	1434.47	753.12
Potri.001G190400	AT2G19860.1	ATHXK2,HXK2	hexokinase 2	-1.08839	1.12305e-06	381.169	333.168	139.114	324.943	120.888	272.679	136.802	150.934	176.345	106.53	142.864	205.201
Potri.001G190500	AT3G16490.1	IQD26	IQ-domain 26	-0.092489	0.838595	20.4198	22.2112	17.3892	9.36435	13.0369	10.0461	25.6505	6.13551	13.0342	14.6602	10.6905	16.1153
Potri.001G190700	AT5G56550.1	ATOXS3,OXS3	oxidative stress 3	5.00676	5.77351e-10	10.6961	72.392	449.222	1.87287	1417.47	5.74062	492.489	29.4505	4.60031	280.498	1154.58	23.6357
Potri.001G190800	AT2G19770.1	PRF5	profilin 5	-1.57191	9.98387e-06	1118.23	1059.56	478.204	1197.7	132.74	975.905	290.705	196.336	742.95	264.86	454.833	308.339
Potri.001G191000	AT4G25150.1		HAD superfamily, subfamily IIIB acid phosphatase	-1.52311	0.000556794	64.1765	95.4258	30.4311	38.3938	41.4811	42.337	30.7805	33.1318	127.275	20.5242	13.6061	118.179
Potri.001G191100	AT1G51980.1		Insulinase (Peptidase family M16) protein	-0.123221	0.552861	557.168	517.438	456.467	503.802	387.552	464.99	410.407	441.757	399.46	369.436	529.667	384.618
Potri.001G191200	AT5G50340.1		ATP-dependent peptidases;nucleotide binding;serine-type endopeptidases;DNA helicases;ATP binding;damaged DNA binding;nucleoside-triphosphatases	0.17931	0.405158	124.463	98.7163	118.826	144.211	130.369	114.095	174.423	119.029	104.274	162.239	103.018	126.773
Potri.001G191300	AT1G52080.1	AR791	actin binding protein family	0.393819	0.0866368	1270.89	1036.52	2031.64	1646.25	1307.25	1098.61	1675.83	1613.64	1149.31	970.502	2303.32	1335.42
Potri.001G191400	AT3G16370.1		GDSL-like Lipase/Acylhydrolase superfamily protein	0.790299	0.297277	1.94474	1.64527	2.8982	1.87287	2.37035	1.43515	1.71003	4.90841	1.53344	2.93203	2.9156	2.1487
Potri.001G191500	AT3G16380.1	PAB6	poly(A) binding protein 6	0.960266	0.0431524	3.88948	3.29054	10.1437	4.68217	7.11105	2.87031	3.42006	9.81682	3.83359	8.79609	5.8312	5.37175
Potri.001G191800	AT3G21330.1		basic helix-loop-helix (bHLH) DNA-binding superfamily protein	2.70288	0.000121068	4.86185	7.40372	7.24551	3.74574	3.55552	2.87031	15.3903	15.9523	3.83359	5.86406	132.174	5.37175
Potri.001G192000	AT3G15810.1		Protein of unknown function (DUF567)	0.235651	0.63906	32.0882	43.5997	39.1257	73.9783	104.295	69.605	68.4012	51.5383	59.0373	78.1875	21.3811	29.0075
Potri.001G192200	AT3G15800.1		Glycosyl hydrolase superfamily protein	3.39881	4.57183e-06	1.94474	2.46791	21.7365	1.87287	50.9625	2.87031	41.0407	36.8131	5.36703	43.9805	4.85933	4.2974
Potri.001G192400	AT1G15340.1	MBD10	methyl-CPG-binding domain 10	0.465265	0.280358	6.80659	6.58109	14.491	8.42791	14.2221	7.89335	20.5204	8.58972	11.5008	8.79609	19.4373	21.487
Potri.001G192500	AT3G15780.1			0.287201	0.340521	79.7344	64.1656	94.1916	88.9613	63.9994	66.7347	100.892	99.3953	88.9394	79.1648	102.046	52.6432
Potri.001G192600	AT1G52560.1		HSP20-like chaperones superfamily protein	4.83861	7.30106e-12	7.77897	14.8074	869.461	4.68217	126.814	12.1988	266.765	68.7177	13.0342	133.896	679.334	22.5614
Potri.001G192700	AT5G25360.1			0.682746	0.00519194	132.242	126.686	204.323	129.228	199.109	127.011	275.315	169.34	127.275	159.307	294.475	168.673
Potri.001G192800	AT1G52565.1			6.39915	2.18471e-15	12.6408	6.58109	1075.23	6.55504	459.848	33.7261	2228.17	2259.1	19.9347	812.172	1788.23	22.5614
Potri.001G193000	AT1G52570.1	PLDALPHA2	phospholipase D alpha 2	0.960881	0.00134854	11277.6	10373.4	22410.4	14087.7	15564.9	11518.5	23302.6	13811	9125.49	29001.7	14057.1	4313.52
Potri.001G193100	AT1G15370.1		SNARE-like superfamily protein	0.500607	0.118825	178.916	189.206	244.898	147.02	238.22	177.959	205.204	314.138	193.213	225.766	276.01	177.268
Potri.001G193200	AT5G20150.1	ATSPX1,SPX1	SPX domain gene 1	2.03923	0.000849266	3.88948	1.64527	11.5928	1.87287	14.2221	2.87031	20.5204	18.4065	3.06687	4.88672	3.88746	4.2974
Potri.001G193300	AT3G45890.1	RUS1	Protein of unknown function, DUF647	0.568546	0.00731808	115.712	119.282	208.671	151.702	202.665	123.423	220.594	123.937	161.778	195.469	223.529	119.253
Potri.001G193400	AT4G19160.2			1.1501	0.0381081	295.601	469.725	652.096	172.304	1258.66	313.581	726.763	82.2159	358.824	408.53	1400.46	430.815
Potri.001G193500	AT5G62200.1		Embryo-specific protein 3, (ATS3)	1.82807	2.3586e-09	169.192	192.497	662.24	107.69	355.552	148.538	707.952	352.178	141.843	518.969	926.188	233.134
Potri.001G193600	AT1G51720.1		Amino acid dehydrogenase family protein	-0.677437	0.21346	4.86185	4.11318	7.24551	7.49148	3.55552	5.74062	3.42006	3.68131	3.83359	2.93203	3.88746	13.9666
Potri.001G193700	AT1G51730.1		Ubiquitin-conjugating enzyme family protein	0.571003	0.00215494	203.225	215.531	308.659	213.507	452.737	231.777	410.407	344.816	268.352	253.132	402.353	329.826
Potri.001G193900	AT1G51745.1		Tudor/PWWP/MBT superfamily protein	-0.428654	0.0983407	258.651	210.595	155.054	287.485	139.851	185.135	143.643	215.97	210.848	194.491	140.921	181.565
Potri.001G194000	AT2G19730.1		Ribosomal L28e protein family	1.09636	0.000337919	351.998	416.254	624.563	320.261	874.659	353.766	644.681	1433.26	413.261	606.93	952.429	547.919
Potri.001G194400	AT1G17730.1	CHMP1B,VPS46.1	vacuolar protein sorting 46.1	0.240976	0.243758	827.487	884.334	1136.1	1012.29	959.992	1084.98	1049.96	1344.9	1275.05	1323.32	1025.32	701.551
Potri.001G194500	AT2G28120.1		Major facilitator superfamily protein	-1.58616	0.00475934	88.4857	74.8599	28.982	89.8977	13.0369	68.8874	10.2602	14.7252	31.4355	38.1164	15.5499	10.7435
Potri.001G195300	AT3G21300.1		RNA methyltransferase family protein	0.356499	0.091653	126.408	128.331	192.731	116.118	225.183	116.247	193.233	122.71	161.778	175.922	137.033	167.599
Potri.001G195700	AT5G05800.2			-0.02229	0.965305	7.77897	9.049	7.24551	8.42791	13.0369	7.17577	10.2602	13.4981	6.13375	6.8414	10.6905	25.7844
Potri.001G195900	AT5G11730.1		Core-2/I-branching beta-1,6-N-acetylglucosaminyltransferase family protein	0.971313	4.97689e-06	92.3752	115.992	186.934	107.69	193.183	104.766	270.185	170.567	101.974	182.763	266.291	124.625
Potri.001G196500	AT1G17640.1		RNA-binding (RRM/RBD/RNP motifs) family protein	0.304271	0.121241	394.782	320.005	356.479	396.112	397.034	360.941	461.708	635.639	315.121	397.779	399.437	357.759
Potri.001G196600	AT5G10900.1		Calcineurin-like metallo-phosphoesterase superfamily protein	-0.401105	0.0456282	196.419	240.21	114.479	206.016	141.036	193.746	155.613	126.392	167.145	179.831	168.133	168.673
Potri.001G196700	AT3G13780.1		SMAD/FHA domain-containing protein	0.087333	0.70592	188.64	163.705	217.365	176.05	274.961	197.334	186.393	160.75	233.082	201.333	230.332	239.58
Potri.001G196800	AT1G72880.2		Survival protein SurE-like phosphatase/nucleotidase	-0.214556	0.0991571	363.667	370.186	321.701	323.07	321.182	349.46	376.207	244.193	322.022	252.155	270.179	330.9
Potri.001G197000	AT3G13890.2	ATMYB26,MS35,MYB26	myb domain protein 26	-0.198716	0.780491	2.91711	5.75845	2.8982	4.68217	3.55552	2.87031	1.71003	4.90841	6.13375	2.93203	8.74679	7.52045
Potri.001G197200	AT4G08520.1		SNARE-like superfamily protein	0.490833	0.00492965	505.633	541.294	688.323	400.794	830.808	459.249	591.67	492.068	453.897	416.348	836.777	382.469
Potri.001G197300	AT1G17720.2	ATB BETA	Protein phosphatase 2A, regulatory subunit PR55	-0.867156	6.73183e-05	649.544	590.653	279.677	713.563	213.331	641.514	275.315	465.072	525.969	328.387	345.984	360.982
Potri.001G197400	AT3G21280.1	UBP7	ubiquitin-specific protease 7	-0.293395	0.0446877	586.34	495.227	408.647	644.267	410.07	644.384	489.069	512.929	554.338	513.105	565.626	633.867
Potri.001G197500	AT1G17500.1		ATPase E1-E2 type family protein / haloacid dehalogenase-like hydrolase family protein	-0.251721	0.241545	550.362	559.392	326.048	619.92	455.107	558.275	547.21	477.343	369.558	366.504	417.902	423.294
Potri.001G197600	AT1G72710.1	CKL2	casein kinase 1-like protein 2	0.106615	0.408679	1127.95	1066.14	1240.43	1319.44	1282.36	1100.76	1359.47	1181.7	1035.84	900.133	1274.12	1066.83
Potri.001G197700	AT2G19460.1		Protein of unknown function (DUF3511)	0.821807	0.00525758	93.3476	106.12	165.198	88.9613	231.109	159.302	172.713	346.043	151.044	208.174	232.276	168.673
Potri.001G197900	AT3G13920.1	EIF4A1,RH4,TIF4A1	eukaryotic translation initiation factor 4A1	0.36166	0.158731	3438.3	6670.76	6087.68	3617.45	5681.73	3275.74	4818.86	3970.9	4162.52	5938.34	4613.45	3046.86
Potri.001G198000	AT3G13930.1		Dihydrolipoamide acetyltransferase, long form protein	0.203134	0.405083	132.242	100.362	108.683	89.8977	91.2585	99.7432	121.412	163.205	82.8056	115.327	93.2991	96.6916
Potri.001G198100	AT1G17530.1	ATTIM23-1,TIM23-1	translocase of inner mitochondrial membrane 23	-0.0507738	0.896869	376.307	367.718	230.407	531.895	298.664	389.644	270.185	800.071	358.824	312.75	253.657	219.168
Potri.001G198300	AT5G26150.1		protein kinase family protein	0.519811	0.433154	3.88948	4.11318	2.8982	2.8093	7.11105	2.15273	3.42006	3.68131	1.53344	5.86406	2.9156	4.2974
Potri.001G198400	AT1G72770.3	HAB1	homology to ABI1	0.345258	0.439461	10.6961	13.9848	15.9401	14.0465	31.9997	20.0922	20.5204	23.3149	17.6345	16.6148	22.3529	26.8588
Potri.001G198501	AT1G17550.1	HAB2	homology to ABI2	-0.3065	0.565163	10.6961	12.3395	15.9401	13.1101	15.4073	7.89335	23.9404	14.7252	23.0016	13.6828	14.578	54.7919
Potri.001G198600	AT3G13940.1		DNA binding;DNA-directed RNA polymerases	0.819594	0.02027	210.032	199.078	302.862	217.253	169.48	186.57	237.694	542.379	166.378	473.034	188.542	105.286
Potri.001G198700	AT4G26060.1		Ribosomal protein L18ae family	0.141834	0.669829	50.5633	48.5355	78.2515	47.7582	75.8512	50.948	70.1112	41.7215	69.7714	54.7312	73.8618	90.2455
Potri.001G198900	AT1G72790.1		hydroxyproline-rich glycoprotein family protein	-0.755937	0.306304	326.717	232.806	69.5569	364.273	56.8884	567.603	123.122	674.906	235.383	189.605	24.2966	195.532
Potri.001G199100	AT1G72810.1		Pyridoxal-5\'-phosphate-dependent enzyme family protein	0.996586	0.0848548	340.33	365.25	318.802	671.424	201.48	377.446	359.106	2278.73	343.49	927.499	318.772	109.584
Potri.001G199200	AT5G20490.1	ATXIK,XI-17,XIK	Myosin family protein with Dil domain	-0.960638	0.00106615	921.807	864.59	433.281	1237.03	370.96	992.409	400.147	508.02	777.453	594.225	402.353	480.235
Potri.001G199500	AT1G51730.1		Ubiquitin-conjugating enzyme family protein	0.717692	7.26423e-07	280.043	272.293	469.509	236.918	314.071	257.61	369.366	397.581	243.817	497.468	410.127	204.127
Potri.001G199600	AT1G51720.1		Amino acid dehydrogenase family protein	-0.663655	8.07541e-06	550.362	458.208	350.683	589.954	353.182	554.687	357.396	181.611	525.969	301.999	487.877	544.696
Potri.001G200000	AT3G13690.1		Protein kinase protein with adenine nucleotide alpha hydrolases-like domain	-1.56217	1.96953e-12	126.408	157.123	53.6168	205.079	68.7401	195.899	63.2711	49.0841	232.316	86.0062	41.7902	153.632
Potri.001G200100	AT3G13730.1	CYP90D1	cytochrome P450, family 90, subfamily D, polypeptide 1	2.71061	2.66621e-10	18.475	12.3395	136.216	24.3473	105.481	17.9394	126.542	55.2196	15.3344	122.168	131.202	15.0409
Potri.001G200200	AT1G55160.1			-0.605769	0.00054237	433.677	419.544	294.168	420.459	270.22	373.14	261.635	186.52	387.193	222.834	288.644	282.554
Potri.001G200300	AT1G55140.1		Ribonuclease III family protein	1.22514	2.87562e-07	58.3422	34.5507	91.2934	37.4574	69.9253	40.9019	114.572	74.8533	41.4028	106.53	117.596	33.3049
Potri.001G200400	AT3G13750.1	BGAL1	beta galactosidase 1	1.81105	0.000100269	413.258	555.279	1573.72	245.346	626.957	335.826	1699.77	149.707	226.182	720.302	2889.36	407.179
Potri.001G200500	AT1G15750.3	TPL,WSIP1	Transducin family protein / WD-40 repeat family protein	-0.279629	0.105159	1183.38	1058.73	749.186	1154.62	1055.99	1226.34	942.227	861.426	1073.41	1101.47	853.298	1059.31
Potri.001G200700	AT1G17620.1		Late embryogenesis abundant (LEA) hydroxyproline-rich glycoprotein family	-1.24234	0.000994788	20.4198	28.7923	13.0419	52.4403	11.8517	23.68	8.55015	19.6336	45.2364	25.4109	4.85933	29.0075
Potri.001G201000	AT1G72960.1		Root hair defective 3 GTP-binding protein (RHD3)	0.460597	3.76815e-06	482.296	541.294	630.359	447.616	714.66	511.632	750.703	631.958	495.3	639.183	653.094	436.186
Potri.001G201100	AT1G15710.1		prephenate dehydrogenase family protein	-0.704394	0.00150437	134.187	145.607	81.1497	172.304	61.6291	142.798	63.2711	101.85	121.142	119.236	69.9744	97.7659
Potri.001G201400	AT1G80480.1	PTAC17	plastid transcriptionally active 17	0.184291	0.447927	116.684	139.848	163.748	173.24	164.739	157.867	215.464	154.615	190.146	226.744	164.245	180.491
Potri.001G201500	AT1G52510.1		alpha/beta-Hydrolases superfamily protein	1.88737	0.000146763	40.8396	32.9054	284.024	17.7923	77.0364	27.9855	218.884	46.6299	37.5692	65.482	310.997	114.956
Potri.001G201600	AT1G52520.1	FRS6	FAR1-related sequence 6	-0.496617	0.0153675	204.198	231.983	140.563	265.011	218.072	206.662	182.973	89.5785	226.182	151.488	189.514	238.506
Potri.001G201700	AT1G52530.1			1.13878	8.61926e-06	100.154	143.139	289.82	88.9613	324.738	81.8038	261.635	175.476	121.142	205.242	170.077	111.732
Potri.001G201900	AT3G15920.1		Phox (PX) domain-containing protein	0.0129444	0.970441	489.102	471.37	469.509	453.234	700.438	468.578	718.213	396.354	539.003	345.002	837.748	1016.34
Potri.001G202000	AT3G15900.1			-0.605663	0.121089	76.8173	73.2146	39.1257	52.4403	39.1108	50.2304	29.0705	17.1794	49.8367	40.0711	62.1994	45.1227
Potri.001G202100	AT1G80080.1	AtRLP17,TMM	Leucine-rich repeat (LRR) family protein	0.257651	0.655774	2.91711	2.46791	5.79641	1.87287	3.55552	7.89335	11.9702	3.68131	4.60031	2.93203	5.8312	6.4461
Potri.001G202400	AT1G80070.1	EMB14,EMB177,EMB33,SUS2	Pre-mRNA-processing-splicing factor	-0.751887	0.225714	14.5856	19.7433	2.8982	16.8558	8.29622	7.89335	1.71003	4.90841	7.66719	15.6375	5.8312	2.1487
Potri.001G203000	AT5G62650.1		Tic22-like family protein	1.22653	0.0744467	1.94474	1.64527	5.79641	1.87287	4.7407	1.43515	5.13009	3.68131	1.53344	3.90937	1.94373	2.1487
Potri.001G203100	AT3G15890.1		Protein kinase superfamily protein	-0.824244	0.00357571	40.8396	39.4865	30.4311	49.631	16.5924	43.0546	17.1003	17.1794	51.3701	26.3883	32.0716	24.7101
Potri.001G203600	AT3G15890.1		Protein kinase superfamily protein	-0.613355	0.00751248	39.8672	41.1318	21.7365	42.1396	31.9997	63.8644	32.4906	28.2234	45.2364	28.343	28.1841	25.7844
Potri.001G204000	AT3G15890.1		Protein kinase superfamily protein	-0.964635	6.81049e-06	328.661	371.009	173.892	446.679	214.517	469.295	155.613	159.523	406.361	272.679	158.414	195.532
Potri.001G204100	AT3G15820.1	ROD1	phosphatidic acid phosphatase-related / PAP2-related	-1.366	0.000613985	43.7567	64.1656	17.3892	29.9659	24.8887	30.1382	11.9702	20.8607	50.6034	19.5469	13.6061	62.3123
Potri.001G204200	AT1G66340.1	AtETR1,EIN1,ETR,ETR1	Signal transduction histidine kinase, hybrid-type, ethylene sensor	-0.607128	0.000785577	788.593	763.406	405.748	913.96	366.219	691.744	398.437	489.614	636.376	459.351	650.178	430.815
Potri.001G204300	AT3G15840.1	PIFI	post-illumination chlorophyll fluorescence increase	1.45269	0.00135328	46.6738	61.6977	194.18	79.5969	278.516	132.034	418.957	72.399	141.076	369.436	123.427	69.8328
Potri.001G204400	AT1G80510.1		Transmembrane amino acid transporter family protein	-0.658907	0.0476194	76.8173	65.8109	26.0838	75.8512	18.9628	61.7116	18.8103	69.9448	52.9036	70.3687	30.1278	41.8997
Potri.001G204600	AT1G15760.1		Sterile alpha motif (SAM) domain-containing protein	-4.1424	7.81057e-19	200.308	204.836	11.5928	51.5039	5.92587	91.1323	1.71003	8.58972	96.6066	5.86406	9.71866	133.219
Potri.001G204700	AT1G80530.1		Major facilitator superfamily protein	0.457427	0.190089	456.042	494.404	791.21	488.819	425.478	411.889	629.291	238.058	398.694	605.953	710.434	225.614
Potri.001G204900	AT1G15780.1			-0.133711	0.681144	1154.2	1434.68	1192.61	1495.49	1002.66	984.516	1055.09	873.697	1074.94	1083.87	962.147	624.198
Potri.001G205000	AT3G20860.1	ATNEK5,NEK5	NIMA-related kinase 5	-1.8358	3.34974e-06	57.3699	45.245	13.0419	73.0419	9.4814	45.9249	18.8103	17.1794	35.2691	12.7055	9.71866	27.9331
Potri.001G205300	AT5G09420.1	ATTOC64-V,MTOM64,TOC64-V	translocon at the outer membrane of chloroplasts 64-V	0.647915	0.00851185	67.0936	58.4072	71.006	72.1055	88.8881	66.0171	95.7617	188.974	69.7714	97.7344	72.8899	59.0893
Potri.001G205400	AT4G33520.2	HMA6,PAA1	P-type ATP-ase 1	4.17585	1.40013e-07	46.6738	43.5997	162.299	46.8217	54.518	36.5964	179.553	3642.04	49.07	251.177	879.539	63.3867
Potri.001G205500	AT5G09400.1	KUP7	K+ uptake permease 7	0.180276	0.424726	315.048	293.681	337.641	273.439	420.737	291.336	400.147	365.677	371.092	262.905	571.457	540.398
Potri.001G205700	AT5G09390.1		CD2-binding protein-related	0.286019	0.110916	81.6791	87.1994	114.479	74.9148	106.666	86.1093	83.7915	126.392	91.2395	97.7344	133.146	126.773
Potri.001G205800	AT5G64170.2		dentin sialophosphoprotein-related	0.31826	0.560439	2048.78	2786.27	3677.82	1072.22	2079.98	893.383	2060.59	1230.78	500.667	789.694	3451.1	3358.42
Potri.001G206100	AT1G36050.2		Endoplasmic reticulum vesicle transporter protein	0.901629	0.000336503	171.137	196.61	370.97	131.101	205.035	150.691	246.244	385.31	152.577	319.591	227.417	136.443
Potri.001G206300	AT2G01600.1		ENTH/ANTH/VHS superfamily protein	-0.823172	0.0677085	9.72371	8.22636	7.24551	14.0465	3.55552	9.3285	5.13009	7.36262	9.96734	7.81875	2.9156	8.59481
Potri.001G206400	AT2G13840.1		Polymerase/histidinol phosphatase-like	0.907962	1.07486e-08	121.546	152.188	272.431	81.4698	180.147	128.446	160.743	239.285	92.0062	215.993	230.332	117.104
Potri.001G206600	AT5G64550.1		loricrin-related	-0.729712	0.0062359	1502.31	1511.18	985.389	2210.92	965.917	1293.07	778.064	720.309	1454.47	905.997	973.81	867.001
Potri.001G206700	AT4G33430.1	ATBAK1,ATSERK3,BAK1,ELG,RKS10,SERK3	BRI1-associated receptor kinase	-0.796214	0.000140862	1056.97	1103.15	459.365	1136.83	414.811	1020.39	456.578	941.188	880.96	638.205	463.58	662.874
Potri.001G206800	AT5G64570.1	ATBXL4,XYL4	beta-D-xylosidase 4	-5.08977	7.93006e-15	916.946	953.435	7.24551	287.485	18.9628	218.861	1.71003	41.7215	206.247	16.6148	13.6061	846.588
Potri.001G206900	AT5G64530.1	ANAC104,XND1	xylem NAC domain 1	-0.0227793	0.97413	4.86185	7.40372	4.34731	1.87287	8.29622	2.87031	1.71003	3.68131	1.53344	3.90937	1.94373	6.4461
Potri.001G207000	AT3G26410.1		methyltransferases;nucleic acid binding	2.40801	4.72345e-14	132.242	339.749	1014.37	124.546	1748.13	168.631	1639.92	495.749	249.184	836.606	1122.51	277.182
Potri.001G207100	AT3G26420.1	ATRZ-1A	RNA-binding (RRM/RBD/RNP motifs) family protein with retrovirus zinc finger-like domain	1.09771	4.03842e-05	1043.35	1503.78	2317.11	892.422	3233.16	968.729	2763.41	1364.54	971.433	1142.51	2805.78	986.254
Potri.001G207700	AT3G12810.1	chr13,PIE1,SRCAP	SNF2 domain-containing protein / helicase domain-containing protein	0.298618	0.161975	432.705	495.227	391.257	551.56	708.735	426.958	656.652	758.349	451.597	458.374	513.145	475.937
Potri.001G207900	AT4G14110.1	COP9,CSN8,EMB143,FUS7	COP9 signalosome, subunit CSN8	0.872146	0.00056711	221.701	251.727	404.299	156.385	592.587	199.486	524.979	278.552	255.317	259.973	513.145	321.231
Potri.001G208000	AT2G01080.1		Late embryogenesis abundant (LEA) hydroxyproline-rich glycoprotein family	-0.184727	0.706956	93.3476	119.282	143.461	190.096	238.22	189.44	107.732	87.1243	180.179	159.307	19.4373	84.8737
Potri.001G208200	AT1G15200.1		protein-protein interaction regulator family protein	0.535672	0.329894	535.776	762.584	1053.5	534.704	2132.13	548.229	2065.72	885.968	941.531	644.069	2366.49	2988.84
Potri.001G208400	AT4G02550.1			-0.41204	0.442102	2.91711	4.93582	5.79641	3.74574	3.55552	11.4812	3.42006	8.58972	5.36703	4.88672	2.9156	9.66916
Potri.001G208700	AT3G54630.1			-1.61586	1.02323e-08	257.678	213.063	72.4551	245.346	43.8515	213.12	49.5909	45.4028	164.078	92.8476	81.6367	95.6172
Potri.001G208800	AT1G68140.1		Protein of unknown function (DUF1644)	-1.51528	2.43217e-15	309.214	220.466	105.784	352.099	90.0733	358.071	133.382	63.8093	295.187	102.621	113.708	198.755
Potri.001G208900	AT5G06350.1		ARM repeat superfamily protein	-0.29204	0.174024	200.308	146.429	113.03	168.558	91.2585	180.112	148.773	127.619	170.978	156.375	199.233	161.153
Potri.001G209100	AT1G11400.3	PYM	partner of Y14-MAGO	0.355134	0.021687	166.275	155.478	201.425	162.94	216.887	168.631	259.925	192.655	195.513	169.08	275.038	177.268
Potri.001G209300	AT2G02850.1	ARPN	plantacyanin	-2.35446	0.00460226	71.9554	121.75	5.79641	76.7876	34.3701	40.9019	5.13009	7.36262	109.641	2.93203	40.8184	76.2789
Potri.001G209400	AT2G01070.1		Lung seven transmembrane receptor family protein	-1.33611	4.08654e-06	989.873	796.312	339.09	1018.84	354.367	983.081	441.188	144.798	681.613	289.294	402.353	502.796
Potri.001G209500	AT1G33270.1		Acyl transferase/acyl hydrolase/lysophospholipase superfamily protein	0.577862	0.0838824	230.452	220.466	426.036	219.126	237.035	185.135	283.865	149.707	177.112	180.809	535.498	182.64
Potri.001G209600	AT3G26070.1		Plastid-lipid associated protein PAP / fibrillin family protein	0.761721	0.0329249	159.469	240.21	526.024	198.524	210.961	182.265	273.605	85.8972	179.412	305.909	439.283	125.699
Potri.001G209700	AT2G36570.1		Leucine-rich repeat protein kinase family protein	1.21852	0.0477268	1.94474	1.64527	5.79641	1.87287	11.8517	2.15273	1.71003	3.68131	2.30016	4.88672	3.88746	4.2974
Potri.001G209800	AT5G64090.1			0.343691	0.305886	391.865	417.076	615.868	485.073	378.071	358.071	429.218	406.171	318.188	515.06	433.452	218.093
Potri.001G209900	AT5G10160.1		Thioesterase superfamily protein	0.854206	0.0687931	5.83422	4.11318	8.69461	3.74574	16.5924	4.30546	8.55015	9.81682	6.90047	2.93203	8.74679	5.37175
Potri.001G210000	AT1G15820.1	CP24,LHCB6	light harvesting complex photosystem II subunit 6	0.794449	0.0409632	1159.07	1268.5	3044.56	1242.65	3695.37	1130.18	3060.95	427.032	1330.26	1016.44	2959.33	2058.46
Potri.001G210100	AT5G64080.1		Bifunctional inhibitor/lipid-transfer protein/seed storage 2S albumin superfamily protein	2.19194	1.53466e-09	175.027	158.769	714.407	137.656	554.662	142.08	1205.57	687.177	158.711	384.096	648.235	145.037
Potri.001G210200	AT1G71240.2		Plant protein of unknown function (DUF639)	0.253507	0.0856835	311.159	306.021	359.377	409.222	360.293	316.452	571.15	456.482	347.324	242.381	432.48	333.049
Potri.001G210400	AT1G77700.1		Pathogenesis-related thaumatin superfamily protein	1.70482	0.0070141	1.94474	1.64527	4.34731	1.87287	3.55552	1.43515	6.84012	15.9523	2.30016	2.93203	3.88746	2.1487
Potri.001G210500	AT5G24690.1		Protein of unknown function (DUF3411)	0.906827	0.00762158	2061.43	3689.52	5013.89	1968.39	7203.49	1922.39	5872.24	2406.35	2892.83	4002.22	3511.35	2403.32
Potri.001G210600	AT1G10790.1			0.231269	0.522512	98.2094	97.8937	124.623	93.6435	54.518	68.1698	104.312	63.8093	80.5055	69.3914	171.048	62.3123
Potri.001G210800	AT1G10780.1		F-box/RNI-like superfamily protein	0.72488	0.127635	6.80659	7.40372	5.79641	3.74574	11.8517	7.17577	8.55015	19.6336	9.20062	18.5695	11.6624	12.8922
Potri.001G210900	AT1G09580.1		emp24/gp25L/p24 family/GOLD family protein	0.683891	0.00881347	173.082	180.157	237.653	117.054	301.034	122.706	299.255	188.974	144.91	157.352	303.222	188.011
Potri.001G211000	AT1G10890.1			0.748091	0.206091	324.772	371.009	630.359	293.104	1527.69	332.238	1566.39	671.225	505.268	338.161	1293.55	1763.01
Potri.001G211200	AT1G60890.2		Phosphatidylinositol-4-phosphate 5-kinase family protein	-0.174295	0.569737	1086.14	924.643	1081.03	1667.79	1297.77	1386.36	1694.64	628.276	1603.98	844.425	1452.94	1225.83
Potri.001G211300	AT1G10910.1		Pentatricopeptide repeat (PPR) superfamily protein	0.130108	0.612354	44.729	32.9054	39.1257	44.9489	61.6291	50.948	70.1112	40.4944	44.4697	53.7539	48.5933	68.7584
Potri.001G211400	AT1G71160.1	KCS7	3-ketoacyl-CoA synthase 7	-0.22762	0.767637	1.94474	3.29054	2.8982	4.68217	2.37035	1.43515	1.71003	3.68131	4.60031	4.88672	1.94373	5.37175
Potri.001G211500	AT1G71180.1		6-phosphogluconate dehydrogenase family protein	1.22873	3.9078e-07	62.2317	142.316	268.084	99.2621	259.553	90.4147	299.255	133.754	113.474	212.084	185.626	68.7584
Potri.001G211600	AT1G71190.1	SAG18	senescence associated gene 18	-0.547131	0.00515605	327.689	329.054	233.305	318.388	207.406	304.253	244.534	149.707	275.252	153.443	285.729	305.116
Potri.001G211700	AT1G60995.1			0.39914	0.016063	873.189	807.829	1040.46	1037.57	1247.99	936.438	1651.89	876.151	957.632	1154.24	1023.37	684.361
Potri.001G211800	AT1G11040.1		HSP40/DnaJ peptide-binding protein	0.16181	0.854104	2.91711	1.64527	2.8982	2.8093	2.37035	2.15273	1.71003	3.68131	1.53344	2.93203	1.94373	3.22305
Potri.001G211900	AT1G22030.1			1.07795	0.111061	1.94474	2.46791	13.0419	1.87287	2.37035	1.43515	1.71003	3.68131	1.53344	3.90937	1.94373	3.22305
Potri.001G212000	AT1G22020.1	SHM6	serine hydroxymethyltransferase 6	0.0526436	0.845001	254.761	255.84	273.88	294.977	231.109	226.037	196.653	271.19	222.348	252.155	241.023	160.078
Potri.001G212100	AT3G16720.1	ATL2,TL2	TOXICOS EN LEVADURA 2	0.480038	0.453376	26.254	19.7433	30.4311	9.36435	52.1477	19.3746	41.0407	7.36262	13.0342	9.77344	39.8465	41.8997
Potri.001G212300	AT5G02420.1			1.24201	0.0037088	6.80659	23.8564	33.3293	14.0465	43.8515	6.45819	11.9702	19.6336	9.96734	28.343	47.6214	18.264
Potri.001G212400	AT2G27930.1		PLATZ transcription factor family protein	-2.55154	1.5831e-07	31.1159	28.7923	10.1437	24.3473	2.37035	35.8789	1.71003	4.90841	9.96734	2.93203	3.88746	19.3383
Potri.001G212600	AT2G27900.1			-0.522932	5.20253e-05	727.333	622.735	344.886	704.199	397.034	635.773	533.529	584.101	585.773	421.235	398.465	568.332
Potri.001G212700	AT1G08190.1	ATVAM2,ATVPS41,VAM2,VPS41,ZIP2	vacuolar protein sorting 41	0.465026	0.0493298	756.504	640.011	1160.73	699.517	751.401	650.125	1026.02	559.559	661.678	678.276	1759.08	893.86
Potri.001G212801	AT5G22860.1		Serine carboxypeptidase S28 family protein	0.239382	0.591572	16.5303	21.3885	27.5329	17.7923	28.4442	12.1988	32.4906	26.9963	19.168	22.4789	40.8184	66.6097
Potri.001G212900	AT5G22860.1		Serine carboxypeptidase S28 family protein	-2.4446	1.12272e-05	302.407	349.62	28.982	171.368	88.8881	369.552	34.2006	55.2196	208.547	54.7312	13.6061	99.9146
Potri.001G213000	AT5G22860.1		Serine carboxypeptidase S28 family protein	-1.60032	0.00105405	24.3093	19.7433	11.5928	23.4109	7.11105	13.634	1.71003	3.68131	12.2675	3.90937	6.80306	12.8922
Potri.001G213200	AT5G22860.1		Serine carboxypeptidase S28 family protein	-1.53721	6.07135e-05	246.01	158.769	101.437	257.52	97.1843	222.449	41.0407	42.9486	130.342	43.0031	92.3273	199.829
Potri.001G213300	AT5G22860.1		Serine carboxypeptidase S28 family protein	-2.79537	1.41658e-05	4590.56	5375.93	252.144	2743.75	814.215	5341.64	282.155	673.679	2449.67	917.726	134.118	843.365
Potri.001G213400	AT5G22860.1		Serine carboxypeptidase S28 family protein	-1.49155	0.000152608	523.135	394.865	263.737	520.658	219.257	560.428	114.572	117.802	290.586	84.0515	149.667	377.097
Potri.001G213500	AT5G22860.1		Serine carboxypeptidase S28 family protein	-2.97378	1.18855e-05	3038.66	3544.74	140.563	1750.2	399.404	3414.95	138.512	350.951	1471.33	644.069	63.1713	429.74
Potri.001G213600	AT5G22850.1		Eukaryotic aspartyl protease family protein	0.0318641	0.884963	299.49	246.791	214.467	269.693	245.331	231.777	265.055	451.574	243.05	183.741	284.757	320.156
Potri.001G213700	AT2G27880.1	AGO5	Argonaute family protein	1.50883	0.0719086	53.4804	67.4562	14.491	47.7582	71.1105	69.605	64.9811	532.562	60.5708	272.679	7.77493	39.751
Potri.001G213800	AT5G22000.3	RHF2A	RING-H2 group F2A	0.688921	1.10128e-08	292.684	281.342	473.856	280.93	500.144	283.443	528.399	521.519	306.687	455.442	414.987	349.164
Potri.001G213900	AT5G22010.1	AtRFC1,RFC1	replication factor C1	-0.116925	0.552352	619.4	623.558	547.76	755.703	859.252	677.393	774.644	449.12	617.209	555.131	616.163	828.324
Potri.001G214100	AT4G19130.1		Replication factor-A protein 1-related	1.31276	0.0276477	2.91711	3.29054	2.8982	2.8093	23.7035	2.15273	8.55015	12.271	3.83359	4.88672	4.85933	8.59481
Potri.001G214400	AT1G65430.1	ARI8,ATARI8	IBR domain-containing protein	0.512832	0.292774	6.80659	11.5169	20.2874	15.9194	16.5924	12.9164	20.5204	24.5421	13.0342	10.7508	22.3529	20.4127
Potri.001G214500	AT1G08470.1	SSL3	strictosidine synthase-like 3	-0.853144	0.00852505	3030.88	2277.88	1783.84	3834.7	1287.1	2958.57	1289.36	608.643	1850.86	1348.73	1943.73	971.213
Potri.001G214600	AT2G21100.1		Disease resistance-responsive (dirigent-like protein) family protein	1.33794	0.141662	1.94474	1.64527	2.8982	1.87287	2.37035	1.43515	1.71003	15.9523	3.06687	5.86406	3.88746	3.22305
Potri.001G214700	AT1G08465.1	YAB2	Plant-specific transcription factor YABBY family protein	0.402227	0.159523	16.5303	27.147	47.8204	20.6016	31.9997	18.657	34.2006	33.1318	39.8694	36.1617	27.2122	35.4536
Potri.001G214800	AT5G22030.2	UBP8	ubiquitin-specific protease 8	-0.0589203	0.759931	115.712	121.75	102.886	103.944	125.629	110.507	129.962	134.981	114.241	85.0289	113.708	153.632
Potri.001G215000	AT5G22050.2		Protein kinase superfamily protein	-1.91851	3.39371e-08	259.623	315.07	95.6407	451.361	132.74	432.699	136.802	77.3075	473.832	88.9383	104.962	469.491
Potri.001G215132	AT3G44110.1	ATJ,ATJ3	DNAJ homologue 3	0.607253	0.312746	3.88948	1.64527	2.8982	2.8093	3.55552	5.02304	5.13009	6.13551	1.53344	5.86406	3.88746	3.22305
Potri.001G215200	AT3G22190.1	IQD5	IQ-domain 5	-0.314468	0.204007	243.093	209.772	214.467	232.236	215.702	219.579	160.743	82.2159	201.647	201.333	137.033	150.409
Potri.001G215400	AT5G22070.1		Core-2/I-branching beta-1,6-N-acetylglucosaminyltransferase family protein	-1.09303	0.0189736	405.479	305.198	73.9042	521.594	66.3698	432.699	76.9514	455.255	299.787	206.219	98.1585	121.402
Potri.001G215500	AT3G44160.1		Outer membrane OMP85 family protein	-0.0438716	0.90779	28.1987	28.7923	26.0838	28.093	27.259	38.0316	35.9106	44.1757	50.6034	33.2297	52.4808	53.7175
Potri.001G215700	AT1G08420.1	BSL2	BRI1 suppressor 1 (BSU1)-like 2	0.0639364	0.886525	783.731	765.051	770.922	1020.71	519.107	776.418	543.79	921.554	612.608	1081.92	560.767	249.249
Potri.001G215800	AT5G22080.1		Chaperone DnaJ-domain superfamily protein	-0.0623944	0.741522	435.622	504.276	379.665	414.841	395.848	393.232	324.906	463.845	398.694	359.662	475.242	362.056
Potri.001G216000	AT5G22090.1		Protein of unknown function (DUF3049)	-3.87974	1.63346e-08	925.697	2085.38	55.0659	992.621	164.739	600.612	46.1708	14.7252	371.092	52.7766	28.1841	349.164
Potri.001G216400	AT5G22100.1		RNA cyclase family protein	0.776364	0.0910203	35.9777	38.6639	60.8623	22.4744	131.554	24.3976	119.702	51.5383	48.3033	40.0711	107.877	129.996
Potri.001G216500	AT5G22120.1			-0.521889	0.00783456	279.07	243.5	221.713	230.363	136.295	270.527	169.293	122.71	210.848	164.194	256.573	306.19
Potri.001G216600	AT2G35940.3	BLH1,EDA29	BEL1-like homeodomain 1	0.274721	0.301275	1243.66	1398.48	1588.22	2659.47	2285.02	1533.46	2399.17	2029.63	1972.77	2414.04	1177.9	1021.71
Potri.001G216800	AT2G27228.1	CPuORF6	conserved peptide upstream open reading frame 6	-0.838763	0.283325	13.6132	9.049	10.1437	26.2202	7.11105	29.4207	3.42006	4.90841	8.43391	15.6375	9.71866	5.37175
Potri.001G216900	AT2G27230.2	LHW	transcription factor-related	-0.116	0.814704	1799.86	2142.97	2228.72	2204.37	1778.95	1614.55	1407.35	522.746	2240.35	1289.12	3410.28	1526.65
Potri.001G217600	AT1G05750.1	CLB19,PDE247	Tetratricopeptide repeat (TPR)-like superfamily protein	-0.314438	0.338688	38.8948	18.098	28.982	38.3938	11.8517	30.1382	20.5204	22.0878	26.0684	31.275	24.2966	22.5614
Potri.001G217700	AT3G23750.1		Leucine-rich repeat protein kinase family protein	-0.469368	0.0895418	216.839	223.757	111.581	266.884	206.22	211.685	124.832	213.516	215.448	153.443	144.808	189.086
Potri.001G217800	AT3G44190.1		FAD/NAD(P)-binding oxidoreductase family protein	0.480253	0.0401969	135.16	137.38	166.647	105.817	117.332	122.706	155.613	235.604	108.107	158.33	140.921	88.0968
Potri.001G218100	AT3G44200.1	ATNEK6,IBO1,NEK6	NIMA (never in mitosis, gene A)-related 6	-1.27287	9.91931e-06	1951.55	1651.03	911.485	1836.35	464.589	1615.98	990.107	233.149	1439.13	510.173	830.945	1019.56
Potri.001G218300	AT2G27260.1		Late embryogenesis abundant (LEA) hydroxyproline-rich glycoprotein family	-0.398178	0.0944186	175.999	221.289	181.138	259.392	119.703	221.731	188.103	133.754	202.414	154.42	117.596	91.3198
Potri.001G218400	AT3G44380.1		Late embryogenesis abundant (LEA) hydroxyproline-rich glycoprotein family	0.638164	0.0289876	203.225	244.323	401.401	182.605	306.96	190.876	398.437	69.9448	162.544	233.585	383.887	167.599
Potri.001G218700	AT3G52580.1		Ribosomal protein S11 family protein	1.91461	1.27162e-07	969.454	1409.18	3105.43	588.081	6126.17	744.845	6140.72	3838.38	1187.65	2492.23	4348.13	2011.18
Potri.001G218800	AT3G44350.2	anac061,NAC061	NAC domain containing protein 61	1.36938	0.0921838	8.75134	10.6943	7.24551	6.55504	42.6663	47.3601	39.3307	103.077	11.5008	98.7117	8.74679	31.1562
Potri.001G219100	AT5G04760.1		Duplicated homeodomain-like superfamily protein	5.20675	1.1653e-08	26.254	45.245	192.731	31.8388	74.666	53.8183	581.41	7649.76	51.3701	615.726	296.419	46.1971
Potri.001G219200	AT5G22360.1	ATVAMP714,VAMP714	vesicle-associated membrane protein 714	0.161015	0.505785	622.317	986.341	789.76	594.636	849.77	765.655	884.086	1054.08	752.151	757.441	838.72	905.678
Potri.001G219300	AT5G21105.1		Plant L-ascorbate oxidase	0.350892	0.739606	366.584	206.482	24.6347	478.518	34.3701	365.964	13.6802	2461.57	341.957	60.5953	17.4936	289
Potri.001G219400	AT2G25570.3		binding	0.141765	0.554825	90.4305	74.0372	97.0898	72.1055	98.3695	84.6741	83.7915	80.9888	84.3391	96.757	113.708	114.956
Potri.001G219500	AT5G21090.1		Leucine-rich repeat (LRR) family protein	-0.826394	0.0204834	1673.45	1731.65	1283.9	2556.47	465.774	2022.85	754.123	748.533	1566.41	1118.08	1272.17	455.525
Potri.001G219700	AT2G27040.2	AGO4,OCP11	Argonaute family protein	-0.334463	0.432492	1193.1	1187.89	1130.3	1789.53	962.362	1114.4	950.777	465.072	1026.64	1197.25	722.096	531.804
Potri.001G219800	AT2G27035.1	AtENODL20,ENODL20	early nodulin-like protein 20	1.2733	0.0383477	1.94474	3.29054	10.1437	9.36435	10.6666	5.02304	29.0705	7.36262	3.06687	9.77344	18.4655	12.8922
Potri.001G220100	AT5G21160.3		LA RNA-binding protein	0.0796041	0.772026	539.666	527.31	520.228	653.631	405.33	527.419	449.738	652.819	448.53	621.59	547.161	329.826
Potri.001G220300	AT3G59040.1		Tetratricopeptide repeat (TPR)-like superfamily protein	0.674787	0.0294158	109.878	98.7163	205.772	105.817	229.924	128.446	270.185	39.2673	111.174	181.786	232.276	171.896
Potri.001G220600	AT2G41060.2		RNA-binding (RRM/RBD/RNP motifs) family protein	0.940539	2.17407e-08	244.065	226.225	423.138	279.994	368.589	240.388	465.128	618.46	253.017	473.034	374.168	172.97
Potri.001G220700	AT3G56850.1	AREB3,DPBF3	ABA-responsive element binding protein 3	0.639977	0.000670389	225.59	249.259	412.994	243.473	493.033	279.855	413.827	282.234	279.086	346.957	386.803	219.168
Potri.001G220800	AT5G21170.1	AKINBETA1	5\'-AMP-activated protein kinase beta-2 subunit protein	1.33641	0.00218562	370.473	831.685	1178.12	176.05	1646.21	268.374	807.134	240.512	205.481	781.875	845.523	325.528
Potri.001G220900	AT1G20030.2		Pathogenesis-related thaumatin superfamily protein	0.185316	0.780456	69.0383	35.3733	66.6587	88.0249	31.9997	56.6886	35.9106	263.827	107.341	38.1164	25.2685	49.4201
Potri.001G221000	AT2G26060.1	emb1345	Transducin/WD40 repeat-like superfamily protein	0.235164	0.275901	494.937	483.71	583.988	543.132	493.033	451.356	477.098	414.761	474.599	600.089	619.079	261.067
Potri.001G221100	AT1G75800.1		Pathogenesis-related thaumatin superfamily protein	0.911175	1	3.88948	2.46791	5.79641	2.8093	2.37035	2.15273	1.71003	4.90841	3.06687	4.88672	12.6343	3.22305
Potri.001G221200	AT1G75800.1		Pathogenesis-related thaumatin superfamily protein	1.43848	1	2.91711	1.64527	2.8982	2.8093	2.37035	1.43515	1.71003	6.13551	1.53344	2.93203	16.5217	2.1487
Potri.001G221300	AT1G20030.2		Pathogenesis-related thaumatin superfamily protein	1.02703	0.204418	1.94474	1.64527	2.8982	1.87287	2.37035	1.43515	1.71003	4.90841	1.53344	2.93203	5.8312	2.1487
Potri.001G221400	AT1G75800.1		Pathogenesis-related thaumatin superfamily protein	0.811992	0.316853	1.94474	2.46791	2.8982	1.87287	2.37035	2.15273	1.71003	4.90841	1.53344	2.93203	5.8312	2.1487
Potri.001G221500	AT1G75800.1		Pathogenesis-related thaumatin superfamily protein	1.65038	1	1.94474	1.64527	2.8982	1.87287	2.37035	1.43515	1.71003	3.68131	1.53344	3.90937	17.4936	2.1487
Potri.001G221700	AT1G75800.1		Pathogenesis-related thaumatin superfamily protein	1.48232	0.129444	1.94474	2.46791	2.8982	1.87287	2.37035	2.15273	1.71003	14.7252	1.53344	2.93203	8.74679	2.1487
Potri.001G221800	AT1G75800.1		Pathogenesis-related thaumatin superfamily protein	1.0663	1	2.91711	1.64527	2.8982	2.8093	2.37035	1.43515	1.71003	7.36262	2.30016	4.88672	9.71866	3.22305
Potri.001G221900	AT1G75800.1		Pathogenesis-related thaumatin superfamily protein	0.927044	0.346179	1.94474	2.46791	2.8982	1.87287	2.37035	2.15273	1.71003	9.81682	3.06687	2.93203	7.77493	3.22305
Potri.001G222000	AT1G75050.1		Pathogenesis-related thaumatin superfamily protein	0.737345	0.39125	2.91711	1.64527	2.8982	1.87287	2.37035	1.43515	1.71003	3.68131	1.53344	2.93203	4.85933	2.1487
Potri.001G222100	AT1G75800.1		Pathogenesis-related thaumatin superfamily protein	0.759617	0.281995	4.86185	4.11318	7.24551	3.74574	4.7407	2.87031	3.42006	11.0439	6.13375	5.86406	12.6343	5.37175
Potri.001G222200	AT2G27030.3	ACAM-2,CAM5	calmodulin 5	-0.405097	0.0322557	3429.55	3916.57	2634.47	3500.39	2033.76	3841.91	2255.53	3088.62	3196.45	2812.79	2024.4	1775.9
Potri.001G222300	AT2G26970.1		Polynucleotidyl transferase, ribonuclease H-like superfamily protein	-0.0279617	0.94677	77.7897	94.6031	97.0898	75.8512	155.258	92.5674	131.672	71.1719	107.341	59.618	137.033	217.019
Potri.001G222400	AT4G15010.3		Mitochondrial substrate carrier family protein	0.321908	0.277456	61.2594	32.0828	47.8204	57.1225	53.3329	52.3831	90.6316	85.8972	64.4044	61.5726	76.7774	65.5354
Potri.001G222500	AT5G53530.1	VPS26A	vacuolar protein sorting 26A	-0.507033	0.000119504	302.407	267.357	201.425	277.185	199.109	332.956	193.233	198.791	327.389	203.287	253.657	271.811
Potri.001G222600	AT2G26980.4	CIPK3,SnRK3.17	CBL-interacting protein kinase 3	-0.237433	0.489829	421.036	548.698	521.677	302.468	308.145	376.01	261.635	131.3	269.118	258.996	584.091	519.986
Potri.001G222700	AT2G26990.1	ATCSN2,COP12,CSN2,FUS12	proteasome family protein	0.131417	0.545348	285.877	320.005	330.395	300.596	184.887	354.483	271.895	359.541	285.219	429.054	398.465	258.919
Potri.001G222800	AT2G44480.1	BGLU17	beta glucosidase 17	0.583413	0.326021	3.88948	3.29054	5.79641	3.74574	4.7407	2.87031	3.42006	7.36262	3.06687	5.86406	3.88746	4.2974
Potri.001G223500	AT3G60120.1	BGLU27	beta glucosidase 27	0.307233	0.665178	3.88948	3.29054	5.79641	3.74574	4.7407	5.02304	3.42006	7.36262	3.06687	5.86406	3.88746	6.4461
Potri.001G223600	AT3G60120.1	BGLU27	beta glucosidase 27	0.465566	0.568105	1.94474	1.64527	2.8982	1.87287	2.37035	1.43515	1.71003	3.68131	1.53344	2.93203	1.94373	3.22305
Potri.001G223700	AT3G60120.1	BGLU27	beta glucosidase 27	0.586187	0.471852	1.94474	1.64527	2.8982	1.87287	2.37035	1.43515	1.71003	3.68131	1.53344	2.93203	1.94373	2.1487
Potri.001G223900	AT3G60120.1	BGLU27	beta glucosidase 27	0.641721	0.238726	3.88948	3.29054	5.79641	3.74574	4.7407	2.87031	3.42006	8.58972	3.06687	5.86406	3.88746	4.2974
Potri.001G224000	AT3G60120.1	BGLU27	beta glucosidase 27	0.49828	0.313881	5.83422	4.93582	8.69461	5.61861	7.11105	4.30546	5.13009	11.0439	4.60031	8.79609	5.8312	8.59481
Potri.001G224100	AT2G27020.1	PAG1	20S proteasome alpha subunit G1	-0.100323	0.516087	1513.01	1453.6	1254.92	1538.56	1373.62	1377.75	1357.76	1070.03	1364.76	1242.2	1418.92	1023.86
Potri.001G224400	AT1G21840.1	UREF	urease accessory protein F	-0.160287	0.603384	52.508	47.7129	36.2275	45.8853	52.1477	40.9019	30.7805	72.399	63.6376	40.0711	41.7902	56.9406
Potri.001G224500	AT3G11440.1	ATMYB65,MYB65	myb domain protein 65	0.490225	0.265151	31.1159	39.4865	60.8623	40.2667	117.332	29.4207	126.542	40.4944	59.0373	28.343	52.4808	103.138
Potri.001G224700	AT5G12110.1		Glutathione S-transferase, C-terminal-like;Translation elongation factor EF1B/ribosomal protein S6	1.29851	3.98446e-08	883.885	1389.43	2543.17	864.329	4309.3	975.187	3120.8	1446.75	1075.71	1913.64	1969.97	1031.38
Potri.001G224800	AT5G56790.1		Protein kinase superfamily protein	0.737304	0.0422235	6.80659	11.5169	21.7365	8.42791	29.6294	15.7867	25.6505	3.68131	13.0342	15.6375	17.4936	10.7435
Potri.001G224950	AT5G19500.1		Tryptophan/tyrosine permease	1.77163	4.78913e-06	36.9501	46.0676	155.054	19.6651	242.961	35.1613	188.103	29.4505	30.6687	81.1195	205.064	96.6916
Potri.001G225100	AT2G26930.1	ATCDPMEK,CDPMEK,ISPE,PDE277	4-(cytidine 5\'-phospho)-2-C-methyl-D-erithritol kinase	-0.251273	0.207739	115.712	92.9579	97.0898	140.465	99.5547	116.965	128.252	93.2598	138.009	90.8929	104.962	123.55
Potri.001G225200	AT2G26920.1		Ubiquitin-associated/translation elongation factor EF1B protein	-0.157527	0.487022	722.471	714.048	530.371	1034.76	560.588	646.537	663.492	801.298	579.639	660.684	568.542	524.283
Potri.001G225300	AT5G37290.1		ARM repeat superfamily protein	0.183938	0.685084	35.9777	32.9054	28.982	20.6016	47.407	21.5273	37.6207	39.2673	35.2691	26.3883	55.3964	62.3123
Potri.001G225400	AT3G12480.1	NF-YC11	nuclear factor Y, subunit C11	1.55366	1.13744e-07	33.0606	27.9696	85.497	30.9023	103.11	35.8789	172.713	103.077	38.3359	83.0742	116.624	60.1636
Potri.001G225500	AT5G42850.2		Thioredoxin superfamily protein	0.00969221	0.963356	331.578	250.081	299.964	262.202	252.442	273.397	193.233	222.106	246.883	258.019	300.307	153.632
Potri.001G225600	AT3G59550.1	ATRAD21.2,ATSYN3,SYN3	Rad21/Rec8-like family protein	1.07332	0.0697805	6.80659	4.93582	4.34731	1.87287	4.7407	3.58789	3.42006	25.7692	6.90047	12.7055	9.71866	5.37175
Potri.001G225700	AT2G01290.1	RPI2	ribose-5-phosphate isomerase 2	-0.869394	0.134568	23.3369	16.4527	5.79641	38.3938	5.92587	9.3285	10.2602	26.9963	21.4681	15.6375	1.94373	12.8922
Potri.001G225800	AT3G12490.2	ATCYS6,ATCYSB,CYSB	cystatin B	0.760588	0.319077	1.94474	1.64527	2.8982	1.87287	3.55552	2.15273	1.71003	11.0439	2.30016	2.93203	2.9156	5.37175
Potri.001G225900	AT3G60130.1	BGLU16	beta glucosidase 16	-5.73522	5.20402e-10	721.499	575.845	2.8982	732.292	10.6666	471.448	1.71003	6.13551	199.347	26.3883	2.9156	41.8997
Potri.001G226000	AT5G24550.1	BGLU32	beta glucosidase 32	-4.92488	6.56163e-10	864.438	707.467	11.5928	854.965	20.148	594.154	10.2602	18.4065	209.314	39.0937	7.77493	44.0484
Potri.001G226100	AT3G60130.1	BGLU16	beta glucosidase 16	-5.51956	4.78327e-09	659.267	654.818	2.8982	734.165	11.8517	439.157	1.71003	13.4981	173.278	26.3883	1.94373	42.974
Potri.001G226200	AT5G24550.1	BGLU32	beta glucosidase 32	-4.82497	2.30333e-08	175.999	129.976	2.8982	150.766	2.37035	111.942	1.71003	3.68131	42.1695	7.81875	2.9156	8.59481
Potri.001G226400	AT4G12735.1			2.05671	0.00426531	5.83422	5.75845	8.69461	6.55504	7.11105	4.30546	6.84012	83.443	4.60031	9.77344	22.3529	6.4461
Potri.001G226600	AT5G27350.1	SFP1	Major facilitator superfamily protein	-0.813064	0.0299343	22.3645	22.2112	14.491	32.7752	23.7035	31.5734	10.2602	12.271	23.0016	22.4789	4.85933	23.6357
Potri.001G226700	AT4G12735.1			2.04678	0.0140672	1.94474	2.46791	2.8982	1.87287	2.37035	1.43515	1.71003	24.5421	1.53344	4.88672	9.71866	2.1487
Potri.001G226900	AT5G40850.1	UPM1	urophorphyrin methylase 1	-0.143475	0.855137	65.1488	81.441	121.725	83.3427	109.036	107.637	102.602	550.969	96.6066	239.449	112.736	933.611
Potri.001G227000	AT2G44500.1		O-fucosyltransferase family protein	-2.33304	8.32992e-11	3662.92	2733.62	818.742	3115.52	348.441	2828.69	509.589	284.688	1993.47	744.736	457.749	1606.15
Potri.001G227100	AT3G45140.1	ATLOX2,LOX2	lipoxygenase 2	-1.96281	0.000402004	79.7344	67.4562	20.2874	47.7582	45.0366	59.5589	23.9404	19.6336	58.2706	10.7508	17.4936	221.316
Potri.001G227700	AT1G32400.3	TOM2A	tobamovirus multiplication 2A	-1.25223	0.0202828	38.8948	32.0828	14.491	34.6481	47.407	38.0316	3.42006	33.1318	52.1369	9.77344	16.5217	104.212
Potri.001G228000	AT1G04945.2		HIT-type Zinc finger family protein	0.00170658	0.997526	267.402	142.316	139.114	263.138	109.036	167.195	129.962	388.991	139.543	195.469	95.2429	77.3532
Potri.001G228100	AT2G32850.2		Protein kinase superfamily protein	-2.20293	7.47946e-15	6070.51	4580.44	1262.17	6113.05	865.178	5445.69	1116.65	1299.5	3770.72	976.366	729.871	2785.79
Potri.001G228200	AT5G60900.1	RLK1	receptor-like protein kinase 1	1.12768	0.113501	2.91711	1.64527	2.8982	1.87287	2.37035	1.43515	3.42006	9.81682	2.30016	2.93203	6.80306	3.22305
Potri.001G228300	AT5G60900.1	RLK1	receptor-like protein kinase 1	-3.03233	7.1469e-07	34.033	48.5355	2.8982	14.983	2.37035	11.4812	1.71003	3.68131	9.20062	2.93203	1.94373	9.66916
Potri.001G229000	AT5G13020.1		Emsy N Terminus (ENT)/ plant Tudor-like domains-containing protein	-0.119604	0.477609	261.568	284.632	272.431	357.718	209.776	302.818	270.185	269.963	266.818	300.044	232.276	212.721
Potri.001G229100	AT5G67030.1	ABA1,ATABA1,ATZEP,IBS3,LOS6,NPQ2,ZEP	zeaxanthin epoxidase (ZEP) (ABA1)	0.643403	0.173273	105.016	117.637	217.365	173.24	229.924	152.126	509.589	133.754	342.723	163.216	656.01	331.974
Potri.001G229300	AT2G44430.1		DNA-binding bromodomain-containing protein	0.388261	0.431624	322.827	378.413	521.677	283.74	574.81	294.924	535.239	166.886	348.857	219.902	1240.1	862.704
Potri.001G229500	AT2G27660.1		Cysteine/Histidine-rich C1 domain family protein	1.74141	0.0108549	2.91711	3.29054	5.79641	2.8093	2.37035	2.15273	10.2602	24.5421	4.60031	8.79609	11.6624	3.22305
Potri.001G229600	AT2G44410.1		RING/U-box superfamily protein	0.861478	1.06693e-08	308.241	367.718	685.425	331.498	658.957	275.55	608.771	403.717	305.921	484.762	568.542	285.777
Potri.001G229700	AT5G06710.1	HAT14	homeobox from Arabidopsis thaliana	-1.22638	0.0154977	573.699	599.702	318.802	291.231	317.627	202.357	160.743	67.4906	316.655	109.462	482.046	1426.74
Potri.001G229800	AT2G32840.1		proline-rich family protein	-0.37879	0.248587	95.2923	81.441	42.024	106.754	30.8145	75.3456	41.0407	107.985	54.437	70.3687	50.537	34.3792
Potri.001G229900	AT2G28270.1		Cysteine/Histidine-rich C1 domain family protein	2.22041	0.00027167	1.94474	1.64527	5.79641	1.87287	10.6666	5.74062	22.2304	33.1318	3.83359	14.6602	9.71866	5.37175
Potri.001G230000	AT1G05570.1	ATGSL06,ATGSL6,CALS1,GSL06,GSL6	callose synthase 1	0.816613	0.00590633	8942.89	7565.78	18018.1	13223.4	10447.3	10149.4	20624.7	8132.01	11212.5	13476.6	31129.8	6721.14
Potri.001G230100	AT2G44360.1			0.611159	0.168973	255.733	214.708	392.707	167.622	316.442	221.731	439.478	277.325	351.157	239.449	837.748	428.666
Potri.001G230500	AT2G44350.2	ATCS,CSY4	Citrate synthase family protein	1.25806	4.71551e-05	671.908	589.007	1053.5	619.92	751.401	586.978	1019.18	2210.01	417.095	1397.6	1333.4	362.056
Potri.001G230900	AT2G31945.1			-0.000148657	0.999752	105.016	123.395	157.952	139.529	94.814	101.178	85.5015	192.655	139.543	108.485	111.765	142.889
Potri.001G231000	AT3G60080.1		RING/U-box superfamily protein	-2.92938	1.9197e-17	744.836	879.398	131.868	738.847	65.1846	518.091	61.5611	58.9009	410.194	104.576	40.8184	229.911
Potri.001G231100	AT2G44310.1		Calcium-binding EF-hand family protein	1.82327	6.86178e-17	798.316	907.367	3585.08	667.678	2920.27	673.805	3447.42	1584.19	846.457	2010.4	2096.31	524.283
Potri.001G231200	AT4G25835.1		P-loop containing nucleoside triphosphate hydrolases superfamily protein	0.285554	0.654988	1.94474	4.11318	5.79641	4.68217	9.4814	2.87031	13.6802	3.68131	6.13375	2.93203	1.94373	9.66916
Potri.001G231400	AT2G44290.1		Bifunctional inhibitor/lipid-transfer protein/seed storage 2S albumin superfamily protein	0.163134	0.718785	779.841	802.07	1059.29	1113.42	417.182	960.836	1651.89	498.204	767.485	1153.27	406.24	204.127
Potri.001G231500	AT2G44280.1		Major facilitator superfamily protein	-0.386655	0.27543	33.0606	23.0338	24.6347	48.6946	20.148	43.0546	27.3605	42.9486	55.2037	29.3203	27.2122	20.4127
Potri.001G231600	AT2G31930.1			-3.73529	1.29816e-12	1269.92	751.067	114.479	1478.63	168.295	1344.74	47.8808	47.857	1328.72	120.213	7.77493	573.703
Potri.001G231700	AT1G05577.1		Domain of unknown function (DUF966)	0.584422	0.0323245	15.5579	13.1622	23.1856	14.983	18.9628	11.4812	13.6802	29.4505	12.2675	23.4562	15.5499	17.1896
Potri.001G231800	AT5G23880.1	ATCPSF100,CPSF100,EMB1265,ESP5	cleavage and polyadenylation specificity factor 100	-0.372308	0.0061442	400.617	393.22	301.413	481.327	323.553	406.866	408.697	223.333	410.961	348.912	283.785	344.867
Potri.001G231900	AT2G44260.1		Plant protein of unknown function (DUF946)	-1.84298	1.48769e-08	316.02	286.277	117.377	365.209	78.2215	299.23	17.1003	109.212	187.846	97.7344	48.5933	230.985
Potri.001G232000	AT2G44290.1		Bifunctional inhibitor/lipid-transfer protein/seed storage 2S albumin superfamily protein	0.135463	0.778472	716.637	748.599	872.359	930.816	314.071	805.122	1441.56	490.841	719.182	977.344	372.225	143.963
Potri.001G232100	AT2G44280.1		Major facilitator superfamily protein	-0.960648	0.000753527	33.0606	38.6639	18.8383	72.1055	24.8887	65.2995	25.6505	34.3589	76.6719	30.2976	33.0434	40.8253
Potri.001G232200	AT2G31930.1			-3.6931	1.017e-11	801.233	448.337	78.2515	952.354	113.777	851.046	41.0407	19.6336	806.588	75.2555	4.85933	442.632
Potri.001G232300	AT1G05577.1		Domain of unknown function (DUF966)	0.583765	0.0248014	17.5027	14.8074	26.0838	16.8558	21.3331	12.9164	15.3903	33.1318	13.8009	26.3883	17.4936	19.3383
Potri.001G232366	AT5G23880.1	ATCPSF100,CPSF100,EMB1265,ESP5	cleavage and polyadenylation specificity factor 100	-0.283493	0.0704555	211.004	169.463	159.401	205.079	182.517	167.195	210.334	88.3514	178.645	149.534	139.949	194.457
Potri.001G232432	AT5G23880.1	ATCPSF100,CPSF100,EMB1265,ESP5	cleavage and polyadenylation specificity factor 100	-1.21301	0.0516185	87.5134	76.5051	27.5329	109.563	24.8887	76.7807	18.8103	13.4981	48.3033	75.2555	24.2966	31.1562
Potri.001G232500	AT2G44260.1		Plant protein of unknown function (DUF946)	-1.93157	1.40991e-10	313.103	309.311	97.0898	344.608	62.8143	290.619	25.6505	101.85	216.981	86.0062	61.2276	190.16
Potri.001G232600	AT1G05590.1	ATHEX3,HEXO2	beta-hexosaminidase 2	-0.0612038	0.76793	91.4028	81.441	75.3533	97.3892	71.1105	78.2159	83.7915	79.7617	111.174	92.8476	81.6367	44.0484
Potri.001G232700	AT2G18370.1		Bifunctional inhibitor/lipid-transfer protein/seed storage 2S albumin superfamily protein	0.170635	0.716956	6.80659	10.6943	18.8383	11.2372	26.0738	11.4812	22.2304	13.4981	13.0342	10.7508	8.74679	35.4536
Potri.001G232800	AT1G05590.1	ATHEX3,HEXO2	beta-hexosaminidase 2	0.0692215	0.68347	97.2371	79.7957	99.988	107.69	88.8881	74.628	82.0814	87.1243	95.0731	87.9609	101.074	68.7584
Potri.001G232900	AT2G18370.1		Bifunctional inhibitor/lipid-transfer protein/seed storage 2S albumin superfamily protein	-0.574093	0.162602	28.1987	20.5659	24.6347	19.6651	18.9628	24.3976	29.0705	9.81682	24.535	10.7508	21.3811	51.5688
Potri.001G233000	AT3G13510.1		Protein of Unknown Function (DUF239)	-1.46764	1.87502e-06	938.338	1117.96	292.719	756.639	522.662	1016.09	692.562	132.527	767.485	322.523	350.844	1795.24
Potri.001G233100	AT2G31900.1	ATMYO5,ATXIF,XIF	myosin-like protein XIF	1.29124	0.00934929	20.4198	18.098	10.1437	6.55504	30.8145	12.1988	25.6505	99.3953	6.90047	17.5922	14.578	17.1896
Potri.001G233200	AT3G45880.1		2-oxoglutarate (2OG) and Fe(II)-dependent oxygenase superfamily protein	0.00757514	0.969421	258.651	245.146	262.287	275.312	336.59	220.296	277.025	165.659	303.621	222.834	244.91	194.457
Potri.001G233300	AT3G45770.1		Polyketide synthase, enoylreductase family protein	0.33958	0.164027	169.192	143.961	256.491	173.24	306.96	152.126	280.445	116.575	180.179	141.715	237.135	238.506
Potri.001G233400	AT1G07670.1	ATECA4,ECA4	endomembrane-type CA-ATPase 4	-1.18584	2.37434e-05	2362.86	2168.47	882.503	2735.33	636.439	2253.19	661.782	814.796	1370.13	1132.74	1058.36	914.272
Potri.001G233600	AT5G59990.1		CCT motif family protein	-1.26246	0.0019575	37.9225	46.0676	17.3892	45.8853	23.7035	22.9625	10.2602	23.3149	58.2706	23.4562	11.6624	54.7919
Potri.001G233700	AT3G45850.2		P-loop containing nucleoside triphosphate hydrolases superfamily protein	-3.96119	3.89523e-18	1218.38	1014.31	114.479	1497.36	100.74	1313.88	64.9811	28.2234	807.355	79.1648	31.0997	658.577
Potri.001G233800	AT3G45830.1			-0.276607	0.419083	674.825	693.482	559.353	991.684	573.625	698.92	470.258	517.837	564.305	611.817	572.429	381.394
Potri.001G233900	AT5G60050.1		BTB/POZ domain-containing protein	-0.170822	0.512868	281.987	338.103	301.413	301.532	392.293	286.313	266.765	117.802	289.053	258.996	339.181	392.138
Potri.001G234100	AT1G07870.2		Protein kinase superfamily protein	1.12914	2.90682e-05	58.3422	83.9089	157.952	77.7241	135.11	104.766	234.274	279.779	88.1726	212.084	137.033	114.956
Potri.001G234200	AT3G46290.1	HERK1	hercules receptor kinase 1	1.34355	2.65777e-06	258.651	275.583	656.443	259.392	342.516	227.472	714.793	310.457	217.748	732.03	735.703	136.443
Potri.001G234300	AT3G46220.1			-0.177238	0.240887	368.528	338.926	320.251	313.706	216.887	322.192	278.735	229.468	254.551	302.976	332.378	305.116
Potri.001G234500	AT2G28630.1	KCS12	3-ketoacyl-CoA synthase 12	-1.14472	0.183729	3.88948	1.64527	2.8982	2.8093	2.37035	15.0691	1.71003	3.68131	2.30016	2.93203	1.94373	8.59481
Potri.001G234600	AT2G39380.1	ATEXO70H2,EXO70H2	exocyst subunit exo70 family protein H2	-0.356171	0.797888	3.88948	3.29054	4.34731	9.36435	14.2221	223.166	11.9702	101.85	9.96734	62.55	1.94373	2.1487
Potri.001G234700	AT5G02600.2		Heavy metal transport/detoxification superfamily protein	0.808766	0.102641	4.86185	7.40372	8.69461	3.74574	5.92587	4.30546	8.55015	9.81682	1.53344	10.7508	3.88746	5.37175
Potri.001G234800	AT5G59740.1		UDP-N-acetylglucosamine (UAA) transporter family	1.01366	5.82378e-06	146.828	161.237	265.186	112.372	264.294	170.783	355.686	508.02	197.047	301.999	277.954	188.011
Potri.001G234900	AT5G59750.1		DHBP synthase RibB-like alpha/beta domain;GTP cyclohydrolase II	0.872749	0.0273162	5.83422	8.22636	18.8383	5.61861	8.29622	4.30546	10.2602	11.0439	5.36703	9.77344	12.6343	9.66916
Potri.001G235001	AT2G39460.2	ATRPL23A,RPL23A,RPL23AA	ribosomal protein L23AA	1.18267	0.00548836	3.88948	4.93582	14.491	4.68217	15.4073	3.58789	18.8103	14.7252	8.43391	5.86406	13.6061	10.7435
Potri.001G235200	AT2G28690.1		Protein of unknown function (DUF1635)	1.83376	7.40594e-06	9.72371	8.22636	28.982	9.36435	30.8145	8.61093	37.6207	38.0402	8.43391	43.0031	17.4936	10.7435
Potri.001G235300	AT4G01470.1	ATTIP1.3,GAMMA-TIP3,TIP1;3	tonoplast intrinsic protein 1;3	5.85061	1.63799e-16	21.3922	39.4865	3332.93	21.538	766.808	46.6425	3399.54	726.445	21.4681	1265.66	1248.85	35.4536
Potri.001G235400	AT5G59770.1		Protein-tyrosine phosphatase-like, PTPLA	-0.674841	0.00974953	130.298	148.897	57.9641	92.707	71.1105	94.7202	78.6614	103.077	101.974	69.3914	81.6367	170.822
Potri.001G235500	AT3G46130.1	ATMYB48,ATMYB48-1,ATMYB48-2,ATMYB48-3,MYB48	myb domain protein 48	-1.38062	0.0799954	4914.36	9464.43	5861.62	3676.44	10002.9	2797.83	6021.02	2266.46	11247.8	597.157	5281.12	46091.8
Potri.001G235700	AT5G59790.1		Domain of unknown function (DUF966)	1.04129	0.00513266	337.413	313.424	395.605	279.994	445.626	353.766	408.697	1836.97	305.154	615.726	350.844	380.32
Potri.001G235800	AT2G37430.1		C2H2 and C2HC zinc fingers superfamily protein	-1.61125	0.0782751	228.507	92.1352	62.3114	143.274	252.442	2636.38	215.464	305.549	347.324	327.41	8.74679	132.145
Potri.001G236000	AT5G59830.2			-0.291668	0.130145	401.589	428.593	355.03	419.523	279.701	434.134	259.925	327.636	410.961	454.465	281.841	305.116
Potri.001G236100	AT5G59840.1		Ras-related small GTP-binding family protein	-1.46235	3.61798e-11	587.312	524.842	201.425	424.205	354.367	545.359	194.943	168.113	498.367	153.443	226.445	1002.37
Potri.001G236200	AT3G46020.1		RNA-binding (RRM/RBD/RNP motifs) family protein	0.700546	0.0208684	21.3922	17.2754	33.3293	12.1736	35.5552	12.1988	22.2304	25.7692	21.4681	21.5016	25.2685	16.1153
Potri.001G236300	AT3G23830.2	GR-RBP4,GRP4	glycine-rich RNA-binding protein 4	0.324794	0.299806	17.5027	13.9848	15.9401	16.8558	26.0738	16.5043	11.9702	26.9963	14.5677	21.5016	19.4373	20.4127
Potri.001G236400	AT3G46010.1	ADF1,atadf,ATADF1	actin depolymerizing factor 1	0.162069	0.518461	852.769	852.251	825.988	802.524	629.328	901.277	844.755	1391.53	772.086	944.114	883.426	752.045
Potri.001G236500	AT5G59890.1	ADF4,ATADF4	actin depolymerizing factor 4	-0.339318	0.209591	1586.91	1514.47	1224.49	1629.4	789.326	1655.45	964.457	1273.73	1432.23	1594.05	927.16	750.971
Potri.001G236700	AT5G59890.1	ADF4,ATADF4	actin depolymerizing factor 4	-0.323696	0.235309	1594.69	1477.45	1188.26	1535.75	839.104	1671.24	925.126	1278.64	1472.1	1605.78	925.216	712.294
Potri.001G236800	AT5G59900.1		Pentatricopeptide repeat (PPR) superfamily protein	-0.18314	0.512237	80.7068	64.1656	75.3533	78.6605	112.592	74.628	64.9811	45.4028	93.5397	50.8219	103.018	124.625
Potri.001G236900	AT5G59950.5		RNA-binding (RRM/RBD/RNP motifs) family protein	0.237088	0.403135	642.737	686.078	804.251	877.439	862.807	759.197	670.332	873.697	651.711	901.111	563.682	349.164
Potri.001G237000	AT5G59960.1			-1.14609	9.93838e-06	354.915	354.556	117.377	222.871	94.814	305.688	111.152	238.058	206.247	95.7797	112.736	258.919
Potri.001G237100	AT2G39570.1		ACT domain-containing protein	0.587336	0.0099322	136.132	139.848	231.856	148.893	180.147	138.492	203.494	84.6701	116.541	249.223	243.938	114.956
Potri.001G237200	AT3G46440.1	UXS5	UDP-XYL synthase 5	-2.45076	9.75427e-09	8322.52	7954.07	2012.8	6058.73	1189.92	7377.41	1882.74	609.87	4275.22	855.176	245.882	3150
Potri.001G237300	AT2G28780.1			-2.64414	0.00539633	787.62	1476.63	2.8982	570.289	523.847	832.389	42.7508	150.934	307.454	57.6633	1.94373	903.529
Potri.001G237400	AT3G46450.1		SEC14 cytosolic factor family protein / phosphoglyceride transfer family protein	0.358634	0.040797	557.168	504.276	776.719	664.869	438.515	536.748	702.822	645.456	633.31	741.804	935.907	411.476
Potri.001G237600	AT2G28790.1		Pathogenesis-related thaumatin superfamily protein	-0.763583	0.263451	10.6961	11.5169	17.3892	7.49148	2.37035	11.4812	11.9702	6.13551	18.4012	5.86406	12.6343	35.4536
Potri.001G237700	AT5G59305.1			-1.44718	0.0386253	151.69	112.701	66.6587	143.274	43.8515	87.5444	34.2006	4.90841	134.942	16.6148	146.752	225.614
Potri.001G237800	AT2G28800.1	ALB3	63 kDa inner membrane family protein	0.149947	0.761029	235.314	205.659	250.695	150.766	164.739	157.149	174.423	31.9047	101.207	132.919	372.225	166.524
Potri.001G238000	AT5G05800.1			-0.00490056	0.994007	2.91711	4.11318	4.34731	7.49148	7.11105	4.30546	3.42006	7.36262	6.90047	7.81875	4.85933	10.7435
Potri.001G238300	AT5G59350.1			-3.21632	2.52457e-18	286.849	334.813	24.6347	242.537	46.2218	269.091	34.2006	44.1757	265.285	35.1844	7.77493	381.394
Potri.001G238400	AT3G55370.1	OBP3	OBF-binding protein 3	0.381955	0.549835	3.88948	5.75845	14.491	6.55504	4.7407	5.74062	3.42006	7.36262	6.13375	5.86406	6.80306	4.2974
Potri.001G238500	AT3G46510.1	ATPUB13,PUB13	plant U-box 13	-0.0150358	0.923878	526.053	565.974	562.251	487.882	446.811	468.578	554.05	418.442	438.563	427.099	473.299	416.848
Potri.001G238700	AT1G53540.1		HSP20-like chaperones superfamily protein	3.96793	8.4412e-08	3.88948	1.64527	84.0479	1.87287	4.7407	3.58789	71.8213	8.58972	1.53344	8.79609	83.5805	4.2974
Potri.001G238800	AT2G28840.1	XBAT31	XB3 ortholog 1 in Arabidopsis thaliana	-0.973656	0.00297525	1074.47	1518.59	799.904	1468.33	1453.02	1081.39	747.283	314.138	1829.39	487.694	611.304	1693.18
Potri.001G238900	AT5G02440.1			-2.01099	1.92445e-05	90.4305	51.0034	20.2874	30.9023	30.8145	43.7722	20.5204	11.0439	60.5708	10.7508	15.5499	161.153
Potri.001G239000	AT5G02420.1			-1.84301	0.00120454	9.72371	12.3395	2.8982	3.74574	3.55552	11.4812	1.71003	3.68131	4.60031	2.93203	2.9156	23.6357
Potri.001G239100	AT2G45910.1		U-box domain-containing protein kinase family protein	0.300938	0.388492	168.22	176.044	181.138	238.791	159.999	234.648	256.505	352.178	228.482	401.688	116.624	145.037
Potri.001G239200	AT3G46540.1		ENTH/VHS family protein	1.43264	0.000481283	51.5356	83.9089	156.503	70.2326	308.145	94.0026	461.708	182.838	133.409	202.31	342.097	179.417
Potri.001G239300	AT2G28890.1	PLL4	poltergeist like 4	-1.33502	2.94146e-07	430.76	375.122	272.431	432.633	132.74	778.571	143.643	142.344	316.655	182.763	172.02	301.893
Potri.001G239500	AT5G02390.1		Protein of unknown function (DUF3741)	-0.205112	0.556921	15.5579	16.4527	11.5928	11.2372	13.0369	10.7637	11.9702	19.6336	16.1011	11.7281	13.6061	25.7844
Potri.001G239600	AT1G07615.1		GTP-binding protein Obg/CgtA	-0.0368115	0.927116	36.9501	37.0186	23.1856	29.0295	39.1108	38.0316	37.6207	40.4944	60.5708	50.8219	65.115	64.461
Potri.001G239900	AT2G28900.1	ATOEP16-1,ATOEP16-L,OEP16,OEP16-1	outer plastid envelope protein 16-1	1.18195	0.000431867	189.612	192.497	581.09	270.63	548.736	206.662	449.738	543.606	420.162	604.976	438.312	114.956
Potri.001G240000	AT5G24318.1		O-Glycosyl hydrolases family 17 protein	-1.16546	0.00339942	146.828	163.705	79.7006	70.2326	92.4436	137.775	49.5909	63.8093	127.275	83.0742	17.4936	220.242
Potri.001G240100	AT3G46580.1	ATMBD5,MBD05,MBD5	methyl-CPG-binding domain protein 5	0.635406	0.0051401	42.7843	44.4223	82.5988	29.9659	49.7773	34.4437	51.3009	94.4869	51.3701	77.2101	71.9181	75.2045
Potri.001G240200	AT3G22480.2	PDF2	prefoldin 2	0.500191	0.0498138	329.634	467.257	485.449	296.85	765.623	362.376	689.142	471.207	425.529	402.666	711.406	611.306
Potri.001G240300	AT3G55440.1	ATCTIMC,CYTOTPI,TPI	triosephosphate isomerase	0.536013	0.102437	39.8672	34.5507	53.6168	36.5209	43.8515	36.5964	37.6207	40.4944	34.5023	67.4367	42.7621	15.0409
Potri.001G240400	AT1G07570.1	APK1,APK1A	Protein kinase superfamily protein	0.135201	0.441116	463.821	499.34	570.946	446.679	447.996	439.875	415.537	409.852	410.194	509.196	529.667	366.354
Potri.001G240500	AT2G28940.2		Protein kinase superfamily protein	-0.36579	0.14419	80.7068	92.9579	68.1078	73.9783	74.666	63.1468	83.7915	76.0804	85.8725	65.482	46.6496	136.443
Potri.001G240666	AT1G13790.1		XH/XS domain-containing protein	-0.850656	0.103773	7.77897	8.22636	4.34731	3.74574	3.55552	2.87031	3.42006	3.68131	6.90047	3.90937	3.88746	12.8922
Potri.001G240732	AT3G48670.2	IDN2,RDM12	XH/XS domain-containing protein	-0.0244244	0.967272	1.94474	4.11318	5.79641	4.68217	9.4814	4.30546	6.84012	4.90841	6.90047	4.88672	4.85933	16.1153
Potri.001G240900	AT2G39700.1	ATEXP4,ATEXPA4,ATHEXP ALPHA 1.6,EXPA4	expansin A4	-4.95112	5.36157e-11	1352.57	2192.32	40.5748	342.735	79.4067	716.142	13.6802	19.6336	637.143	6.8414	74.8337	2043.41
Potri.001G241100	AT2G04340.1			-0.0428192	0.923878	11.6684	9.049	8.69461	6.55504	11.8517	8.61093	6.84012	13.4981	10.7341	4.88672	13.6061	16.1153
Potri.001G241300	AT2G29050.1	ATRBL1,RBL1	RHOMBOID-like 1	-3.21046	5.53736e-28	362.694	416.254	42.024	181.668	28.4442	287.748	27.3605	14.7252	181.712	34.207	43.734	341.644
Potri.001G241400	AT5G59400.1			0.302074	0.552775	40.8396	73.2146	72.4551	31.8388	127.999	40.1843	109.442	15.9523	48.3033	28.343	103.99	137.517
Potri.001G241500	AT5G59410.1		Rab5-interacting family protein	-0.138804	0.440888	211.004	173.576	169.545	233.172	161.184	249.717	177.843	244.193	223.115	169.08	211.867	156.855
Potri.001G241600	AT1G07540.1	TRFL2	TRF-like 2	-0.500622	0.00525714	1046.27	998.68	741.94	1086.26	630.513	886.925	666.912	726.445	1022.04	647.001	588.951	617.752
Potri.001G241700	AT1G07530.1	ATGRAS2,GRAS2,SCL14	SCARECROW-like 14	-1.39994	8.33343e-08	387.976	465.612	205.772	632.093	234.665	744.845	217.174	98.1682	550.504	186.673	295.447	486.681
Potri.001G241800	AT1G07530.1	ATGRAS2,GRAS2,SCL14	SCARECROW-like 14	0.357593	0.522296	532.859	611.219	557.904	622.729	573.625	1919.52	513.009	1917.96	673.179	1941.98	521.892	343.792
Potri.001G242000	AT1G07530.1	ATGRAS2,GRAS2,SCL14	SCARECROW-like 14	-0.3687	0.699962	24.3093	22.2112	2.8982	63.6776	2.37035	22.2449	3.42006	56.4467	51.3701	48.8672	49.5652	29.0075
Potri.001G242100	AT1G07530.1	ATGRAS2,GRAS2,SCL14	SCARECROW-like 14	-0.0998188	0.912398	67.0936	24.6791	27.5329	150.766	46.2218	320.757	46.1708	234.377	117.308	271.702	42.7621	36.5279
Potri.001G242200	AT2G29070.2		Ubiquitin fusion degradation UFD1 family protein	0.645096	0.000903766	225.59	194.965	237.653	265.947	304.59	207.38	524.979	363.222	211.614	232.608	355.703	181.565
Potri.001G242300	AT5G59480.1		Haloacid dehalogenase-like hydrolase (HAD) superfamily protein	-0.341783	0.482402	897.498	810.296	541.964	1586.32	1055.99	1425.11	1060.22	1094.58	1581.74	1697.65	230.332	898.157
Potri.001G242400	AT5G59500.1		protein C-terminal S-isoprenylcysteine carboxyl O-methyltransferases	0.310417	0.383832	80.7068	43.5997	44.9222	83.3427	36.7404	83.9565	61.5611	132.527	69.7714	128.032	78.7211	29.0075
Potri.001G242600	AT2G29090.1	CYP707A2	cytochrome P450, family 707, subfamily A, polypeptide 2	6.90076	2.00163e-10	3.88948	7.40372	169.545	2.8093	13.0369	2.15273	545.5	229.468	3.06687	252.155	1484.04	3.22305
Potri.001G242800	AT5G59510.1	DVL18,RTFL5	ROTUNDIFOLIA like 5	1.70237	0.00434683	1.94474	1.64527	5.79641	2.8093	5.92587	1.43515	8.55015	11.0439	2.30016	3.90937	7.77493	3.22305
Potri.001G242900	AT1G03910.2			1.24405	0.00844776	3.88948	4.11318	8.69461	6.55504	13.0369	5.02304	11.9702	28.2234	3.83359	9.77344	7.77493	10.7435
Potri.001G243100	AT1G76440.3		HSP20-like chaperones superfamily protein	0.779512	0.018673	20.4198	12.3395	28.982	17.7923	40.2959	29.4207	42.7508	40.4944	28.3686	40.0711	44.7058	30.0818
Potri.001G243200	AT2G29130.1	ATLAC2,LAC2	laccase 2	-1.02075	0.129372	4.86185	11.5169	2.8982	3.74574	2.37035	5.74062	1.71003	3.68131	2.30016	2.93203	1.94373	3.22305
Potri.001G243300	AT3G46620.1		zinc finger (C3HC4-type RING finger) family protein	-0.397906	0.536809	217.811	163.705	244.898	226.617	232.294	1506.91	280.445	446.665	227.715	502.355	184.655	148.26
Potri.001G243400	AT2G29190.1	APUM2,PUM2	pumilio 2	0.320596	0.318117	834.294	862.123	952.06	1321.31	887.696	851.764	1155.98	1217.29	769.019	1384.9	751.252	444.781
Potri.001G243500	AT2G29180.1			0.523803	0.215158	15.5579	24.6791	27.5329	13.1101	53.3329	17.2219	39.3307	8.58972	30.6687	17.5922	58.312	41.8997
Potri.001G243600	AT3G46640.1	LUX,PCL1	Homeodomain-like superfamily protein	-0.322574	0.713872	53.4804	32.0828	20.2874	125.482	54.518	181.547	70.1112	144.798	261.451	239.449	4.85933	13.9666
Potri.001G243800	AT5G59600.1		Tetratricopeptide repeat (TPR)-like superfamily protein	0.993043	0.066339	48.6185	40.3092	46.3713	73.9783	56.8884	48.0777	70.1112	263.827	59.8041	80.1422	98.1585	38.6766
Potri.001G244100	AT5G59250.1		Major facilitator superfamily protein	0.0440899	0.876718	480.351	490.291	698.467	724.8	597.328	815.885	735.313	418.442	851.824	819.991	525.779	313.71
Potri.001G244300	AT1G07470.1		Transcription factor IIA, alpha/beta subunit	0.963636	1.25097e-07	233.369	215.531	443.425	271.566	559.402	242.541	784.904	417.215	292.12	372.368	558.823	351.313
Potri.001G244400	AT1G07480.1		Transcription factor IIA, alpha/beta subunit	-0.313776	0.57028	206.143	180.157	170.994	245.346	80.5919	208.815	106.022	122.71	121.142	239.449	94.271	50.4945
Potri.001G244500	AT2G29210.1		splicing factor PWI domain-containing protein	0.328517	0.281888	46.6738	37.0186	49.2695	54.3132	47.407	34.4437	34.2006	57.6738	40.6361	66.4594	36.9309	20.4127
Potri.001G244600	AT2G29210.1		splicing factor PWI domain-containing protein	0.914913	0.00373914	738.029	905.722	1273.76	753.83	2338.35	579.085	2441.92	1731.44	831.89	884.496	1744.5	1715.74
Potri.001G244800	AT3G46780.1	PTAC16	plastid transcriptionally active 16	0.970565	0.00920296	188.64	208.95	521.677	128.292	474.07	158.585	461.708	139.89	134.176	246.291	621.022	440.484
Potri.001G244900	AT2G29260.1		NAD(P)-binding Rossmann-fold superfamily protein	0.996518	0.0205335	12.6408	23.8564	43.4731	18.7287	101.925	43.0546	117.992	73.6262	34.5023	116.304	38.8746	114.956
Potri.001G245000	AT1G07440.1		NAD(P)-binding Rossmann-fold superfamily protein	2.18172	3.30062e-08	297.545	450.805	1118.71	206.016	1729.17	426.241	2236.72	2591.64	482.266	2543.05	1103.07	632.793
Potri.001G245200	AT1G07430.1	HAI2	highly ABA-induced PP2C gene 2	6.09362	3.04627e-24	44.729	41.9544	4687.84	23.4109	4740.7	94.7202	8023.46	1803.84	65.1711	2497.11	3875.8	105.286
Potri.001G245300	AT1G07420.1	ATSMO2,SMO2-1	sterol 4-alpha-methyl-oxidase 2-1	-0.762971	0.0920993	36.9501	41.9544	23.1856	13.1101	10.6666	27.2679	17.1003	11.0439	26.8352	21.5016	21.3811	32.2305
Potri.001G245500	AT5G59210.1		myosin heavy chain-related	0.00786275	0.977506	425.898	389.929	362.275	330.561	404.145	381.751	444.608	559.559	407.128	319.591	461.636	603.785
Potri.001G245700	AT2G29400.1	PP1-AT,TOPP1	type one protein phosphatase 1	-0.351095	0.0153374	277.126	282.164	255.042	286.549	197.924	300.665	201.784	263.827	292.12	178.854	226.445	246.026
Potri.001G245800	AT2G29410.1	ATMTPB1,MTPB1	metal tolerance protein B1	0.0124606	0.953264	126.408	124.218	136.216	135.783	176.591	118.4	145.353	142.344	158.711	117.281	125.371	171.896
Potri.001G245900	AT5G59590.1	UGT76E2	UDP-glucosyl transferase 76E2	1.08678	1.00293e-05	58.3422	65.8109	157.952	58.9954	152.888	68.1698	160.743	60.128	72.0716	90.8929	235.192	80.5763
Potri.001G246000	AT5G59030.1	COPT1	copper transporter 1	0.690499	0.371021	1.94474	1.64527	2.8982	1.87287	2.37035	1.43515	1.71003	3.68131	1.53344	3.90937	1.94373	2.1487
Potri.001G246100	AT3G09360.1		Cyclin/Brf1-like TBP-binding protein	-0.386356	0.0525706	238.231	272.293	205.772	293.104	188.443	268.374	201.784	161.978	236.916	244.336	172.02	225.614
Potri.001G246200	AT5G59020.1		Protein of unknown function (DUF3527)	-2.27223	2.38786e-06	1409.94	1498.84	346.335	2210.92	677.92	1617.42	290.705	63.8093	1482.07	257.041	259.488	935.759
Potri.001G246300	AT3G54020.1	AtIPCS1	Arabidopsis Inositol phosphorylceramide synthase 1	-1.04079	0.0150335	22.3645	32.0828	2.8982	16.8558	26.0738	20.8097	5.13009	9.81682	26.8352	5.86406	23.3248	36.5279
Potri.001G246400	AT5G59010.1		Protein kinase protein with tetratricopeptide repeat domain	1.66495	1.15259e-09	516.329	654.818	1488.23	446.679	1110.51	579.085	2209.36	844.247	638.677	2046.56	3034.17	548.993
Potri.001G246500	AT2G29530.2	TIM10	Tim10/DDP family zinc finger protein	0.618781	0.0162228	73.9002	69.9241	81.1497	54.3132	79.4067	58.8413	87.2115	134.981	57.5039	80.1422	123.427	68.7584
Potri.001G246600	AT2G29540.1	ATRPAC14,ATRPC14,RPC14	RNApolymerase 14 kDa subunit	1.75073	6.75488e-06	37.9225	34.5507	99.988	30.9023	175.406	26.5504	193.233	155.842	41.4028	86.9836	102.046	70.9071
Potri.001G246700	AT5G05830.1		RING/FYVE/PHD zinc finger superfamily protein	0.460086	0.113531	28.1987	59.2298	89.8443	33.7116	69.9253	33.7261	76.9514	23.3149	45.2364	47.8898	58.312	64.461
Potri.001G246800	AT5G52370.1			0.23856	0.497585	50.5633	65.8109	56.515	58.0589	53.3329	56.6886	83.7915	106.758	67.4712	58.6406	84.5523	77.3532
Potri.001G246900	AT5G62690.1	TUB2	tubulin beta chain 2	-0.084694	0.852533	1833.89	1623.06	937.569	1751.13	703.994	1364.11	1072.19	2792.89	1240.55	2040.69	630.741	860.555
Potri.001G247200	AT5G01120.1		Protein of unknown function (DUF674)	-1.94902	1.39211e-06	85.5686	121.75	30.4311	89.8977	42.6663	71.7577	10.2602	8.58972	53.6703	14.6602	14.578	45.1227
Potri.001G247300	AT5G43240.3		Protein of unknown function (DUF674)	-1.77053	6.65234e-07	126.408	173.576	47.8204	117.054	50.9625	99.7432	27.3605	26.9963	95.8398	37.1391	17.4936	94.5429
Potri.001G247400	AT1G07380.1		Neutral/alkaline non-lysosomal ceramidase	-0.458124	0.00780994	521.191	651.528	397.054	658.314	322.368	435.569	427.508	276.098	498.367	376.277	480.102	365.279
Potri.001G247500	AT2G29560.1	ENOC	cytosolic enolase	-0.439158	0.171994	14.5856	18.098	11.5928	11.2372	18.9628	15.0691	10.2602	11.0439	20.7014	6.8414	15.5499	21.487
Potri.001G247600	AT3G11320.1		Nucleotide-sugar transporter family protein	-4.62678	1.91535e-11	57.3699	48.5355	4.34731	621.793	5.92587	60.2765	6.84012	7.36262	92.773	8.79609	2.9156	12.8922
Potri.001G247700	AT2G29570.1	ATPCNA2,PCNA2	proliferating cell nuclear antigen 2	0.454846	0.000459139	327.689	411.318	485.449	353.036	540.44	360.224	543.79	523.973	414.795	491.604	418.874	319.082
Potri.001G247800	AT5G58970.1	ATUCP2,UCP2	uncoupling protein 2	-1.19237	1.14911e-08	177.944	167.818	86.9461	179.795	81.7771	175.089	87.2115	50.3112	161.778	83.0742	83.5805	218.093
Potri.001G248100	AT1G07350.1		RNA-binding (RRM/RBD/RNP motifs) family protein	1.86115	0.000267156	764.283	906.545	5637.01	604	8651.78	1208.4	8404.8	1656.59	947.664	1279.34	6923.57	4530.54
Potri.001G248200	AT3G46980.3	PHT4;3	phosphate transporter 4;3	-0.444365	0.00339193	290.739	310.956	202.874	326.816	218.072	312.864	280.445	152.161	282.919	238.472	233.248	275.034
Potri.001G248400	AT5G58930.1		Protein of unknown function (DUF740)	-0.0971428	0.732633	131.27	115.992	108.683	114.245	203.85	129.881	179.553	73.6262	107.341	104.576	77.7493	198.755
Potri.001G248500	AT5G58920.1			0.677783	0.0117229	27.2264	32.0828	47.8204	20.6016	61.6291	31.5734	51.3009	39.2673	38.3359	44.9578	77.7493	53.7175
Potri.001G248600	AT3G54140.1	ATPTR1,PTR1	peptide transporter 1	0.0812031	0.850192	41.8119	40.3092	49.2695	45.8853	47.407	38.0316	23.9404	26.9963	30.6687	32.2523	54.4245	25.7844
Potri.001G248700	AT2G38080.1	ATLMCO4,IRX12,LAC4,LMCO4	Laccase/Diphenol oxidase family protein	-2.21138	8.43896e-05	293.656	332.345	246.347	646.14	23.7035	241.106	10.2602	14.7252	285.986	41.0484	65.115	54.7919
Potri.001G248800	AT2G38090.1		Duplicated homeodomain-like superfamily protein	-2.73823	3.83583e-10	501.743	405.56	65.2096	1167.73	137.48	648.69	97.4717	82.2159	900.894	167.126	30.1278	244.952
Potri.001G249100	AT3G47060.1	ftsh7	FTSH protease 7	-0.200558	0.381852	675.798	689.369	666.587	656.441	527.403	677.393	458.288	494.522	446.23	523.856	469.411	461.971
Potri.001G249200	AT2G29630.2	PY,THIC	thiaminC	2.4189	7.62385e-11	44.729	58.4072	299.964	45.8853	330.664	50.948	475.388	79.7617	78.972	293.203	270.179	47.2714
Potri.001G249300	AT1G07310.1		Calcium-dependent lipid-binding (CaLB domain) family protein	0.0947634	0.813554	492.992	579.958	614.419	709.817	419.552	393.232	564.31	406.171	394.86	531.675	387.775	165.45
Potri.001G249400	AT2G29640.1	JOSL	JOSEPHIN-like protein	-0.0651355	0.818277	84.5962	83.9089	60.8623	69.2962	63.9994	83.2389	61.5611	105.531	81.2722	79.1648	108.849	104.212
Potri.001G249600	AT3G47070.1			-0.10979	0.900493	213.922	349.62	276.778	85.2155	270.22	78.9335	200.074	66.2635	54.437	52.7766	529.667	725.187
Potri.001G249700	AT5G58860.1	CYP86,CYP86A1	cytochrome P450, family 86, subfamily A, polypeptide 1	1.69045	0.0286323	7.77897	4.11318	17.3892	7.49148	42.6663	7.17577	85.5015	40.4944	6.13375	24.4336	11.6624	36.5279
Potri.001G249800	AT2G29650.1	ANTR1,PHT4;1	phosphate transporter 4;1	1.71148	0.000373212	24.3093	32.0828	120.275	56.1861	209.776	80.3686	352.266	80.9888	75.9051	185.695	45.6777	33.3049
Potri.001G249900	AT2G29660.1		zinc finger (C2H2 type) family protein	-0.360539	0.459097	213.922	425.303	230.407	194.778	363.849	191.593	169.293	62.5822	254.551	200.355	122.455	194.457
Potri.001G250100	AT2G29670.1		Tetratricopeptide repeat (TPR)-like superfamily protein	0.513257	0.398903	37.9225	22.2112	34.7784	71.169	47.407	91.1323	116.282	79.7617	47.5366	118.259	16.5217	18.264
Potri.001G250200	AT1G07270.1		Cell division control, Cdc6	-0.720395	0.0959599	13.6132	4.93582	5.79641	14.983	5.92587	6.45819	3.42006	8.58972	11.5008	8.79609	3.88746	10.7435
Potri.001G250400	AT2G29700.1	ATPH1,PH1	pleckstrin homologue 1	0.705494	0.00034858	53.4804	67.4562	104.335	73.0419	109.036	63.1468	128.252	90.8056	92.773	99.689	143.836	63.3867
Potri.001G250500	AT1G07230.1	NPC1	non-specific phospholipase C1	-1.70002	6.05807e-11	421.036	464.789	156.503	491.628	100.74	538.183	135.092	110.439	246.883	133.896	110.793	261.067
Potri.001G250700	AT3G18600.1		P-loop containing nucleoside triphosphate hydrolases superfamily protein	1.19662	1.68162e-05	126.408	127.509	175.341	127.355	291.553	149.974	353.976	720.309	149.51	261.928	214.782	199.829
Potri.001G250800	AT3G47160.1		RING/U-box superfamily protein	-0.607008	0.0101722	38.8948	43.5997	37.6766	36.5209	23.7035	32.291	25.6505	9.81682	42.9362	21.5016	31.0997	31.1562
Potri.001G251000	AT5G58760.1	DDB2	damaged DNA binding 2	-0.426437	0.216674	381.169	304.375	282.575	276.248	163.554	233.93	153.903	109.212	190.913	158.33	389.718	306.19
Potri.001G251200	AT2G38170.1	ATCAX1,CAX1,RCI4	cation exchanger 1	-3.57355	9.93101e-06	40.8396	375.945	14.491	46.8217	10.6666	32.291	1.71003	6.13551	65.1711	6.8414	7.77493	7.52045
Potri.001G251300	AT5G58740.1		HSP20-like chaperones superfamily protein	-0.368207	0.295483	156.552	178.512	147.808	137.656	199.109	174.371	138.512	98.1682	182.479	71.3461	210.895	289
Potri.001G251500	AT5G58730.1		pfkB-like carbohydrate kinase family protein	1.65297	1.95799e-09	65.1488	50.1808	233.305	62.7411	170.665	62.4292	335.166	174.249	83.5723	139.76	222.557	80.5763
Potri.001G251600	AT2G29950.1	ELF4-L1	ELF4-like 1	0.776738	0.21158	1.94474	1.64527	2.8982	2.8093	4.7407	2.15273	3.42006	9.81682	7.66719	8.79609	1.94373	2.1487
Potri.001G251700	AT2G29960.1	ATCYP5,CYP19-4,CYP5	cyclophilin 5	-0.143439	0.422487	1666.64	1769.49	1667.92	1560.1	1537.17	1628.18	1633.08	1018.5	1697.52	1078.01	1767.82	1284.92
Potri.001G251900	AT5G01450.1		RING/U-box superfamily protein	-1.60032	3.9438e-06	105.988	97.071	36.2275	140.465	81.7771	106.201	32.4906	9.81682	124.208	25.4109	52.4808	151.483
Potri.001G251950	AT2G38185.3		RING/U-box superfamily protein	-0.937025	0.116564	71.9554	56.7619	55.0659	88.9613	124.443	84.6741	68.4012	11.0439	138.009	20.5242	93.2991	273.959
Potri.001G252000	AT1G07220.1		Arabidopsis thaliana protein of unknown function (DUF821)	-1.24098	0.00307508	152.662	109.411	56.515	81.4698	42.6663	103.331	44.4608	17.1794	83.5723	35.1844	116.624	212.721
Potri.001G252100	AT5G58700.1	ATPLC4,PLC4	phosphatidylinositol-speciwc phospholipase C4	-0.918449	0.00988802	264.485	241.855	123.174	472.899	86.5178	464.99	165.873	132.527	198.58	145.624	256.573	78.4276
Potri.001G252300	AT3G08510.1	ATPLC2,PLC2	phospholipase C 2	-0.169616	0.725882	11.6684	9.87163	23.1856	23.4109	8.29622	14.3515	13.6802	15.9523	11.5008	9.77344	7.77493	16.1153
Potri.001G252400	AT3G55950.1	ATCRR3,CCR3	CRINKLY4 related 3	-1.70977	0.000621673	21.3922	9.87163	7.24551	29.9659	15.4073	48.7952	5.13009	11.0439	32.2022	8.79609	1.94373	19.3383
Potri.001G252500	AT1G07200.2		Double Clp-N motif-containing P-loop nucleoside triphosphate hydrolases superfamily protein	-0.775499	6.13722e-07	553.279	640.011	308.659	668.614	413.626	646.537	441.188	458.936	680.079	429.054	261.432	767.086
Potri.001G252600	AT5G58620.1		zinc finger (CCCH-type) family protein	0.664159	0.0232946	633.013	533.891	1130.3	787.541	975.399	1234.23	1468.92	1466.39	794.321	1154.24	802.761	429.74
Potri.001G252900	AT5G05580.1	FAD8	fatty acid desaturase 8	2.99175	1.04571e-10	371.446	194.142	5100.84	634.903	3317.3	429.829	6628.08	2792.89	1100.24	4098	3572.58	475.937
Potri.001G253000	AT3G47300.1	SELT	SELT-like protein precursor	0.690443	0.00392789	481.323	528.132	752.084	554.369	811.845	391.08	868.695	768.166	513.701	538.516	925.216	421.145
Potri.001G253100	AT1G34470.1		Protein of unknown function (DUF803)	0.0925789	0.706328	214.894	196.61	247.796	209.761	167.11	209.533	212.044	171.794	217.748	157.352	371.253	197.681
Potri.001G253200	AT3G60500.3	CER7,G3	3\'-5\'-exoribonuclease family protein	0.514647	0.0565765	88.4857	60.8751	98.5389	75.8512	199.109	66.7347	135.092	117.802	97.3733	119.236	123.427	168.673
Potri.001G253300	AT2G13360.2	AGT,AGT1,SGAT	alanine:glyoxylate aminotransferase	2.08111	4.50562e-08	472.572	1143.46	2877.92	434.506	2077.61	431.981	2997.68	490.841	476.132	1446.47	4621.22	470.566
Potri.001G253400	AT2G13370.1	CHR5	chromatin remodeling 5	0.287469	0.0821268	1172.68	1074.36	1056.4	1265.12	1534.8	1145.25	1583.49	1663.95	1018.2	1012.53	1347.98	1039.97
Potri.001G253500	AT1G48900.1		Signal recognition particle, SRP54 subunit protein	-0.754746	0.000871036	719.554	657.286	321.701	854.028	306.96	625.01	360.816	419.669	503.734	447.623	341.125	350.238
Potri.001G253600	AT1G48900.1		Signal recognition particle, SRP54 subunit protein	-0.907662	0.00144858	718.582	650.705	299.964	1001.99	286.812	705.378	265.055	381.629	426.296	500.4	286.7	291.149
Potri.001G253700	AT3G09150.2	ATHY2,GUN3,HY2	phytochromobilin:ferredoxin oxidoreductase, chloroplast / phytochromobilin synthase (HY2)	0.0230814	0.936863	41.8119	49.3582	59.4132	32.7752	60.4439	60.2765	35.9106	29.4505	62.8709	60.5953	65.115	61.238
Potri.001G253800	AT1G77210.2	AtSTP14,STP14	sugar transporter 14	-0.549299	0.155414	82.6515	170.286	57.9641	76.7876	72.2957	119.835	63.2711	42.9486	87.4059	115.327	51.5089	53.7175
Potri.001G253900	AT4G31530.1		NAD(P)-binding Rossmann-fold superfamily protein	-1.144	0.00803987	159.469	154.656	69.5569	110.499	69.9253	75.3456	59.8511	7.36262	68.238	37.1391	99.1303	191.234
Potri.001G254001	AT1G50510.1		indigoidine synthase A family protein	-0.268042	0.327951	148.773	143.139	108.683	124.546	164.739	102.614	106.022	130.073	144.143	90.8929	149.667	243.878
Potri.001G254201	AT2G13540.1	ABH1,ATCBP80,CBP80,ENS	ARM repeat superfamily protein	0.574292	0.0634819	11.6684	9.87163	17.3892	11.2372	17.7776	8.61093	10.2602	22.0878	9.20062	18.5695	11.6624	17.1896
Potri.001G254300	AT5G12400.1		DNA binding;zinc ion binding;DNA binding	-0.436621	0.200857	427.843	352.911	189.832	537.513	231.109	377.446	215.464	467.526	332.756	335.229	235.192	239.58
Potri.001G254500	AT1G50490.1	UBC20	ubiquitin-conjugating enzyme 20	-1.06301	0.0431133	40.8396	35.3733	17.3892	14.983	42.6663	27.2679	5.13009	9.81682	27.6019	7.81875	6.80306	41.8997
Potri.001G254600	AT5G12410.1		THUMP domain-containing protein	1.56113	4.51995e-08	110.85	168.64	381.114	79.5969	731.253	117.683	595.09	314.138	158.711	308.841	351.815	273.959
Potri.001G254700	AT1G07400.1		HSP20-like chaperones superfamily protein	0.817759	0.0395157	7.77897	6.58109	14.491	4.68217	11.8517	12.1988	6.84012	17.1794	6.90047	16.6148	11.6624	6.4461
Potri.001G254800	AT1G50460.1	ATHKL1,HKL1	hexokinase-like 1	2.72171	3.41851e-05	76.8173	48.5355	252.144	128.292	272.59	101.896	439.478	2552.37	146.443	533.63	125.371	131.071
Potri.001G255000	AT5G12430.1		Heat shock protein DnaJ with tetratricopeptide repeat	-0.446663	0.0764759	192.529	184.27	149.257	239.727	148.147	226.037	208.624	62.5822	230.782	144.647	196.317	163.301
Potri.001G255100	AT4G16260.1		Glycosyl hydrolase superfamily protein	5.31473	1	1.94474	3.29054	2.8982	2.8093	3.55552	1.43515	3.42006	20.8607	1.53344	5.86406	735.703	8.59481
Potri.001G255400	AT3G21100.2		RNA-binding (RRM/RBD/RNP motifs) family protein	-0.209785	0.579183	22.3645	18.098	23.1856	25.2837	21.3331	22.2449	17.1003	22.0878	25.3017	24.4336	13.6061	27.9331
Potri.001G255532	AT3G51950.1		Zinc finger (CCCH-type) family protein / RNA recognition motif (RRM)-containing protein	-0.880294	0.164952	9.72371	4.93582	2.8982	1.87287	2.37035	3.58789	1.71003	3.68131	3.83359	2.93203	1.94373	5.37175
Potri.001G255600	AT1G51510.1	Y14	RNA-binding (RRM/RBD/RNP motifs) family protein	0.762855	0.000110559	259.623	291.213	443.425	276.248	362.663	293.489	374.497	737.489	284.453	464.238	364.45	212.721
Potri.001G255800	AT3G21090.1		ABC-2 type transporter family protein	1.30295	0.0242635	3.88948	8.22636	5.79641	3.74574	13.0369	2.15273	8.55015	4.90841	3.06687	9.77344	14.578	2.1487
Potri.001G255900	AT3G21090.1		ABC-2 type transporter family protein	0.543022	0.206183	6.80659	4.93582	8.69461	5.61861	7.11105	4.30546	5.13009	13.4981	5.36703	8.79609	5.8312	7.52045
Potri.001G256000	AT1G51450.1	TRO	TRAUCO	-0.788977	0.00990067	37.9225	41.9544	15.9401	26.2202	15.4073	30.8558	15.3903	41.7215	31.4355	13.6828	9.71866	22.5614
Potri.001G256100	AT3G21070.2	ATNADK-1,NADK1	NAD kinase 1	1.22605	1.03837e-06	295.601	305.198	670.934	471.963	1072.58	434.134	1477.47	743.624	532.103	905.997	691.969	336.272
Potri.001G256300	AT5G12470.1		Protein of unknown function (DUF3411)	-1.39892	0.00265415	21.3922	13.1622	4.34731	12.1736	2.37035	10.7637	3.42006	8.58972	9.20062	5.86406	2.9156	6.4461
Potri.001G256400	AT5G19440.1		NAD(P)-binding Rossmann-fold superfamily protein	1.14533	0.000958927	112.795	111.056	152.156	96.4528	178.961	119.835	182.973	397.581	120.375	212.084	296.419	81.6507
Potri.001G256900	AT1G51400.1		Photosystem II 5 kD protein	0.637551	0.210052	620.372	941.918	1373.75	283.74	1309.62	365.247	954.197	164.432	308.221	336.206	1011.71	790.722
Potri.001G257000	AT5G04590.1	SIR	sulfite reductase	2.13523	0.000450017	694.273	693.482	869.461	726.673	810.66	663.041	714.793	12247.7	519.069	1281.3	1016.57	559.737
Potri.001G257100	AT5G12480.1	CPK7	calmodulin-domain protein kinase 7	-1.74235	2.02834e-14	1160.04	1069.43	327.497	927.07	346.071	1011.78	177.843	364.449	674.712	284.407	194.373	830.473
Potri.001G257400	AT2G01870.1			1.10023	0.0151595	14.5856	13.9848	52.1677	16.8558	36.7404	10.7637	32.4906	6.13551	15.3344	19.5469	38.8746	15.0409
Potri.001G257500	AT3G20920.1		translocation protein-related	-0.284006	0.0848529	471.6	431.061	313.006	498.183	389.922	487.952	454.868	506.793	494.534	371.391	287.672	440.484
Potri.001G257600	AT5G12840.2	ATHAP2A,EMB2220,HAP2A,NF-YA1	nuclear factor Y, subunit A1	0.51039	0.12226	92.3752	112.701	157.952	90.8342	189.628	89.6971	208.624	114.121	139.543	113.372	241.995	195.532
Potri.001G257700	AT3G20898.1			0.273034	0.396213	22.3645	35.3733	24.6347	18.7287	36.7404	12.9164	30.7805	38.0402	19.168	17.5922	22.3529	32.2305
Potri.001G258000	AT3G20890.1		RNA-binding (RRM/RBD/RNP motifs) family protein	0.520443	4.28295e-06	239.203	241.032	369.521	215.38	327.108	226.037	306.095	331.318	230.782	299.067	379.028	252.472
Potri.001G258100	AT5G19855.1		Chaperonin-like RbcX protein	2.60633	0.000173369	23.3369	32.0828	82.5988	18.7287	16.5924	12.1988	17.1003	308.003	13.0342	32.2523	464.552	52.6432
Potri.001G258300	AT1G51350.1		ARM repeat superfamily protein	0.127274	0.673516	26.254	30.4375	33.3293	28.093	34.3701	21.5273	22.2304	36.8131	28.3686	23.4562	19.4373	19.3383
Potri.001G258400	AT5G12850.1		CCCH-type zinc finger protein with ARM repeat domain	-2.06669	1.8022e-08	135.16	111.878	27.5329	105.817	34.3701	66.0171	23.9404	15.9523	78.2053	23.4562	10.6905	68.7584
Potri.001G258500	AT4G13650.1		Pentatricopeptide repeat (PPR) superfamily protein	0.0215567	0.95851	18.475	14.8074	8.69461	16.8558	11.8517	12.9164	25.6505	17.1794	15.3344	14.6602	17.4936	15.0409
Potri.001G258600	AT5G12860.1	DiT1	dicarboxylate transporter 1	-0.378398	0.397867	870.272	721.452	675.281	1111.55	322.368	820.191	466.838	669.998	711.515	1068.24	289.616	305.116
Potri.001G258700	AT5G12870.1	ATMYB46,MYB46	myb domain protein 46	-2.47457	9.68377e-10	225.59	250.081	79.7006	174.177	39.1108	204.509	23.9404	20.8607	168.678	20.5242	23.3248	121.402
Potri.001G258900	AT1G50920.1		Nucleolar GTP-binding protein	1.32512	1.57113e-10	367.556	654.818	789.76	428.887	1391.4	318.604	1253.45	1331.41	423.229	1062.37	808.592	455.525
Potri.001G259000	AT1G51310.1		transferases;tRNA (5-methylaminomethyl-2-thiouridylate)-methyltransferases	0.0617652	0.818751	194.474	159.591	188.383	179.795	270.22	171.501	241.114	153.388	209.314	154.42	286.7	327.677
Potri.001G259200	AT1G51260.1	LPAT3	lysophosphatidyl acyltransferase 3	-0.729641	0.0732914	84.5962	84.7315	33.3293	53.3768	50.9625	78.9335	78.6614	33.1318	85.1058	30.2976	99.1303	153.632
Potri.001G259632	AT1G31250.1		proline-rich family protein	-3.53821	1.38336e-06	15.5579	15.6301	5.79641	288.422	4.7407	14.3515	3.42006	7.36262	35.2691	5.86406	4.85933	5.37175
Potri.001G259800	AT5G13800.2	CRN1,PPH	pheophytinase	0.188944	0.746606	7.77897	8.22636	7.24551	11.2372	2.37035	8.61093	6.84012	15.9523	13.8009	16.6148	9.71866	2.1487
Potri.001G259900	AT5G43210.1		Excinuclease ABC, C subunit, N-terminal	-0.131943	0.707359	21.3922	18.098	13.0419	18.7287	18.9628	17.2219	13.6802	18.4065	12.2675	19.5469	15.5499	23.6357
Potri.001G260300	AT5G43210.1		Excinuclease ABC, C subunit, N-terminal	0.0531311	0.905375	9.72371	6.58109	11.5928	11.2372	10.6666	9.3285	13.6802	9.81682	8.43391	7.81875	7.77493	12.8922
Potri.001G260500	AT5G13800.1	CRN1,PPH	pheophytinase	0.31191	0.5615	10.6961	8.22636	4.34731	6.55504	2.37035	9.3285	11.9702	23.3149	11.5008	17.5922	4.85933	5.37175
Potri.001G260600	AT5G43210.1		Excinuclease ABC, C subunit, N-terminal	-0.150712	0.68726	21.3922	19.7433	15.9401	28.093	16.5924	19.3746	29.0705	25.7692	13.0342	20.5242	15.5499	35.4536
Potri.001G260700	AT3G51970.1	ASAT1,ATASAT1,ATSAT1	acyl-CoA sterol acyl transferase 1	-0.23247	0.664673	2.91711	9.049	5.79641	9.36435	5.92587	6.45819	5.13009	12.271	11.5008	8.79609	5.8312	12.8922
Potri.001G260800	AT3G51990.1		Protein kinase superfamily protein	-0.660112	0.0669542	68.0659	63.343	27.5329	87.0884	22.5183	80.3686	25.6505	51.5383	62.8709	99.689	30.1278	49.4201
Potri.001G260900	AT3G63460.1		transducin family protein / WD-40 repeat family protein	-1.06803	3.20185e-05	1413.83	1215.03	482.551	1711.8	464.589	1263.65	658.362	676.133	924.663	664.594	499.539	694.031
Potri.001G261000	AT3G60910.1		S-adenosyl-L-methionine-dependent methyltransferases superfamily protein	-2.13233	1.96506e-24	282.96	326.586	78.2515	225.681	42.6663	249.717	73.5313	45.4028	210.848	58.6406	60.2557	265.365
Potri.001G261100	AT3G63470.1	scpl40	serine carboxypeptidase-like 40	-1.39521	3.39054e-06	46.6738	27.147	26.0838	46.8217	10.6666	49.5128	20.5204	7.36262	46.0031	12.7055	17.4936	26.8588
Potri.001G261300	AT3G14460.1		LRR and NB-ARC domains-containing disease resistance protein	0.209698	0.351535	1066.69	1023.36	947.713	1246.39	1340.43	1710.7	1513.38	1708.13	986.767	1354.6	1271.2	999.146
Potri.001G261500	AT3G14470.1		NB-ARC domain-containing disease resistance protein	-1.06448	0.0487893	24.3093	27.9696	11.5928	21.538	20.148	133.469	17.1003	17.1794	25.3017	43.9805	7.77493	13.9666
Potri.001G261600	AT3G14470.1		NB-ARC domain-containing disease resistance protein	-0.529899	0.0819096	65.1488	64.1656	31.8802	69.2962	52.1477	61.7116	44.4608	38.0402	46.7698	39.0937	39.8465	47.2714
Potri.001G261700	AT5G28040.1		DNA-binding storekeeper protein-related transcriptional regulator	0.339075	0.257124	330.606	334.813	399.952	471.027	324.738	387.492	417.247	607.416	300.554	490.626	328.491	205.201
Potri.001G261800	AT5G13780.1		Acyl-CoA N-acyltransferases (NAT) superfamily protein	0.729407	0.000456459	566.892	694.305	883.952	469.154	1526.51	513.068	1159.4	657.727	596.507	708.574	797.902	616.677
Potri.001G261900	AT5G13760.1		Plasma-membrane choline transporter family protein	-1.85051	1.28328e-11	381.169	325.764	98.5389	338.989	71.1105	228.907	112.862	63.8093	225.415	54.7312	72.8899	196.606
Potri.001G262000	AT3G52040.1			1.00326	0.000654211	45.7014	19.7433	86.9461	36.5209	69.9253	26.5504	58.141	83.443	28.3686	47.8898	52.4808	42.974
Potri.001G262100	AT5G59240.1		Ribosomal protein S8e family protein	1.74232	6.3307e-09	1241.72	1515.3	3205.41	896.168	5969.73	995.997	5196.78	4177.06	1305.72	2459	5419.12	1944.57
Potri.001G262200	AT5G12470.1		Protein of unknown function (DUF3411)	0.133598	0.679791	184.75	194.142	234.754	191.969	239.405	199.486	188.103	133.754	167.145	237.494	146.752	137.517
Potri.001G262400	AT3G63490.1		Ribosomal protein L1p/L10e family	-0.428183	0.314148	608.704	589.007	504.287	397.985	289.183	330.803	283.865	137.435	261.451	217.948	543.273	471.64
Potri.001G262600	AT5G15920.1	SMC5	structural maintenance of chromosomes 5	-0.433796	0.0902229	322.827	262.421	213.018	350.227	138.665	275.55	208.624	201.245	266.818	200.355	266.291	181.565
Potri.001G262900	AT3G06240.1		F-box family protein	0.837167	0.063068	3.88948	3.29054	8.69461	4.68217	8.29622	4.30546	10.2602	12.271	5.36703	6.8414	8.74679	9.66916
Potri.001G263000	AT4G05320.2	UBQ10	polyubiquitin 10	-0.760926	0.0964013	473.545	434.352	220.263	721.991	218.072	467.143	246.244	274.871	321.255	432.963	104.962	119.253
Potri.001G263400	AT5G13700.1	APAO,ATPAO1,PAO1	polyamine oxidase 1	4.44728	2.03229e-11	2.91711	3.29054	150.707	7.49148	136.295	5.74062	177.843	66.2635	3.06687	95.7797	25.2685	7.52045
Potri.001G263700	AT5G13710.1	CPH,SMT1	sterol methyltransferase 1	-0.0991007	0.697427	118.629	88.8447	71.006	81.4698	74.666	79.6511	83.7915	74.8533	60.5708	75.2555	85.5242	69.8328
Potri.001G263800	AT5G09680.2	RLF	reduced lateral root formation	0.299881	0.449804	89.4581	92.1352	59.4132	110.499	39.1108	96.8729	73.5313	223.333	84.3391	167.126	79.693	49.4201
Potri.001G263900	AT3G08030.1		Protein of unknown function, DUF642	-1.15123	0.147865	130.298	119.282	24.6347	20.6016	43.8515	30.1382	23.9404	25.7692	41.4028	40.0711	46.6496	114.956
Potri.001G264000	AT3G23890.2	ATTOPII,TOPII	topoisomerase II	-1.671	6.635e-05	47.6462	32.0828	10.1437	14.983	16.5924	30.8558	6.84012	12.271	29.1353	13.6828	9.71866	69.8328
Potri.001G264100	AT3G63500.2		Protein of unknown function (DUF1423)	-0.137893	0.591937	812.902	823.459	576.743	1160.24	878.215	703.943	788.324	755.895	772.086	916.748	479.13	562.96
Potri.001G264400	AT3G21640.1	ATFKBP42,FKBP42,TWD1,UCU2	FKBP-type peptidyl-prolyl cis-trans isomerase family protein	0.0467441	0.791176	213.922	241.032	246.347	211.634	322.368	231.06	312.936	160.75	258.384	215.993	239.079	289
Potri.001G264500	AT3G27310.1	PUX1	plant UBX domain-containing protein 1	0.363029	0.0963739	366.584	413.786	472.407	314.642	564.143	340.849	641.261	218.424	361.891	451.533	515.089	426.517
Potri.001G264566	AT3G52080.1	chx28	cation/hydrogen exchanger 28	0.690171	0.106024	5.83422	4.93582	8.69461	5.61861	7.11105	4.30546	5.13009	11.0439	4.60031	11.7281	5.8312	6.4461
Potri.001G264800	AT3G08020.1		PHD finger family protein	0.308112	0.0416469	362.694	365.25	355.03	427.951	519.107	300.665	461.708	564.467	337.356	388.005	420.818	396.435
Potri.001G264900	AT3G63510.1		FMN-linked oxidoreductases superfamily protein	0.582692	0.0892184	70.9831	64.9882	105.784	72.1055	133.925	76.0632	167.583	100.622	92.0062	84.0515	179.795	139.666
Potri.001G265100	AT5G47940.1			-1.13257	1.46576e-06	1242.69	1124.54	583.988	1371.88	405.33	1177.54	494.199	445.438	823.456	552.199	429.565	639.239
Potri.001G265200	AT3G60830.1	ARP7,ATARP7	actin-related protein 7	0.24827	0.420682	171.137	186.738	198.527	168.558	350.812	182.982	306.095	115.348	227.715	214.038	168.133	199.829
Potri.001G265300	AT2G28305.1	ATLOG1,LOG1	Putative lysine decarboxylase family protein	-1.71689	0.0159874	46.6738	85.5541	5.79641	97.3892	139.851	99.0256	17.1003	19.6336	197.813	24.4336	7.77493	180.491
Potri.001G265400	AT3G63520.1	ATCCD1,ATNCED1,CCD1,NCED1	carotenoid cleavage dioxygenase 1	1.06901	0.0668094	555.224	467.257	1302.74	271.566	758.512	222.449	543.79	103.077	133.409	298.09	1463.63	481.309
Potri.001G265600	AT3G63520.1	ATCCD1,ATNCED1,CCD1,NCED1	carotenoid cleavage dioxygenase 1	1.38707	0.00961115	259.623	258.308	925.976	139.529	645.92	137.775	533.529	96.9411	93.5397	153.443	1280.92	502.796
Potri.001G265900	AT3G63520.1	ATCCD1,ATNCED1,CCD1,NCED1	carotenoid cleavage dioxygenase 1	1.34839	0.0135494	374.363	326.586	1050.6	153.575	791.697	134.904	684.012	89.5785	113.474	209.152	1542.35	613.454
Potri.001G266000	AT5G12840.2	ATHAP2A,EMB2220,HAP2A,NF-YA1	nuclear factor Y, subunit A1	2.31343	2.72956e-06	199.336	338.926	825.988	249.092	2345.46	315.734	3551.73	1225.88	404.827	1399.56	700.715	513.54
Potri.001G266200	AT4G15030.2			0.539211	0.0364331	96.2647	99.539	114.479	124.546	242.961	96.1553	206.914	197.564	118.075	119.236	138.977	167.599
Potri.001G266400	AT5G05170.1	ATCESA3,ATH-B,CESA3,CEV1,IXR1	Cellulose synthase family protein	-0.376532	0.419696	1462.45	1380.38	866.563	1936.55	831.993	1485.38	1568.1	877.378	1193.78	1797.33	287.672	626.346
Potri.001G266500	AT1G07985.1		Expressed protein	6.13916	1.95721e-19	3.88948	3.29054	281.126	4.68217	56.8884	2.87031	365.946	74.8533	3.06687	95.7797	671.559	4.2974
Potri.001G266700	AT2G41900.1		CCCH-type zinc finger protein with ARM repeat domain	-0.287053	0.390929	679.687	584.072	497.042	838.109	328.293	635.773	480.518	669.998	589.607	596.18	389.718	285.777
Potri.001G266900	AT3G08040.1	ATFRD3,FRD3,MAN1	MATE efflux family protein	-1.82368	0.0305092	306.297	465.612	10.1437	210.698	144.591	196.616	32.4906	78.5346	114.241	149.534	1.94373	185.863
Potri.001G267200	AT3G08490.1			-1.99603	6.96886e-07	124.463	175.221	36.2275	47.7582	50.9625	87.5444	18.8103	17.1794	55.9705	12.7055	19.4373	126.773
Potri.001G267300	AT3G08500.1	AtMYB83,MYB83	myb domain protein 83	-2.979	6.92733e-10	123.491	185.916	39.1257	79.5969	13.0369	114.095	3.42006	6.13551	62.8709	11.7281	7.77493	68.7584
Potri.001G267400	AT4G26900.1	AT-HF,HISN4	HIS HF	0.423401	0.0188747	186.695	174.399	292.719	219.126	296.294	163.608	283.865	171.794	210.848	255.087	246.854	197.681
Potri.001G267501	AT3G52105.1			1.14739	0.0212242	9.72371	11.5169	13.0419	5.61861	8.29622	9.3285	18.8103	51.5383	12.2675	15.6375	17.4936	7.52045
Potri.001G267600	AT3G52110.2			-0.48748	0.299274	12.6408	9.049	7.24551	6.55504	7.11105	7.17577	3.42006	8.58972	7.66719	8.79609	4.85933	15.0409
Potri.001G267700	AT3G63530.2	BB,BB2	RING/U-box superfamily protein	0.506023	0.250058	5.83422	4.93582	8.69461	5.61861	7.11105	4.30546	5.13009	11.0439	4.60031	8.79609	5.8312	8.59481
Potri.001G267800	AT5G13490.2	AAC2	ADP/ATP carrier 2	0.317815	0.214939	3211.74	3364.58	2904	3555.64	4163.52	2627.05	3620.13	3932.86	2242.65	3051.27	2927.26	1523.43
Potri.001G267900	AT3G57670.1	NTT,WIP2	C2H2-type zinc finger family protein	1.31522	0.0196734	2.91711	3.29054	5.79641	2.8093	3.55552	1.43515	5.13009	14.7252	3.83359	5.86406	7.77493	3.22305
Potri.001G268200	AT3G08505.1		zinc finger (CCCH-type/C3HC4-type RING finger) family protein	0.163722	0.40009	242.12	213.063	208.671	204.143	170.665	234.648	191.523	332.545	216.215	202.31	328.491	172.97
Potri.001G268600	AT4G37980.1	ATCAD7,CAD7,ELI3,ELI3-1	elicitor-activated gene 3-1	3.52834	2.43308e-10	59.3146	99.539	257.94	120.8	392.293	99.7432	524.979	4223.69	138.776	1095.6	243.938	65.5354
Potri.001G269001	AT3G12650.1			-0.0528453	0.880396	29.1711	27.147	23.1856	36.5209	22.5183	36.5964	41.0407	44.1757	34.5023	42.0258	18.4655	33.3049
Potri.001G269200	AT3G12640.1		RNA binding (RRM/RBD/RNP motifs) family protein	0.137908	0.653068	277.126	288.745	224.611	336.18	207.406	289.184	232.564	477.343	222.348	350.866	227.417	150.409
Potri.001G269400	AT3G12630.1		A20/AN1-like zinc finger family protein	0.906893	0.00195143	743.864	871.172	1337.52	741.656	1567.99	1496.87	1650.18	2661.59	897.061	1609.68	1597.75	807.912
Potri.001G269500	AT2G03870.1		Small nuclear ribonucleoprotein family protein	0.169502	0.482228	344.219	304.375	295.617	235.045	207.406	234.648	266.765	311.684	237.683	330.342	347.928	210.573
Potri.001G269600	AT2G19740.1		Ribosomal protein L31e family protein	1.36323	4.86363e-06	690.383	675.384	1153.49	459.789	1846.5	468.578	1497.99	2360.95	558.171	1041.85	1089.46	642.462
Potri.001G269700	AT3G52115.1	ATCOM1,ATGR1,COM1,GR1	gamma response gene 1	-0.479634	0.13563	36.9501	38.6639	20.2874	33.7116	36.7404	36.5964	15.3903	33.1318	26.0684	35.1844	15.5499	49.4201
Potri.001G269800	AT3G20820.1		Leucine-rich repeat (LRR) family protein	-3.34608	3.58173e-09	117.657	185.916	14.491	41.2031	10.6666	58.1237	8.55015	6.13551	41.4028	3.90937	6.80306	62.3123
Potri.001G269900	AT3G52120.1		SWAP (Suppressor-of-White-APricot)/surp domain-containing protein / D111/G-patch domain-containing protein	-0.255741	0.0684718	2520.38	2645.6	2157.71	2979.73	2370.35	2388.1	2648.84	2174.43	2811.56	1654.64	2851.45	3198.34
Potri.001G270000	AT2G42280.1		basic helix-loop-helix (bHLH) DNA-binding superfamily protein	-1.18963	0.0157447	287.822	322.473	182.587	338.053	478.811	366.682	241.114	308.003	576.572	216.97	230.332	1891.93
Potri.001G270100	AT3G12160.1	ATRABA4D,RABA4D	RAB GTPase homolog A4D	-0.128394	0.569737	294.628	264.066	270.982	311.833	219.257	312.864	234.274	321.501	331.222	221.857	344.041	248.175
Potri.001G270300	AT1G12740.1	CYP87A2	cytochrome P450, family 87, subfamily A, polypeptide 2	1.2612	0.13564	15.5579	32.9054	4.34731	47.7582	10.6666	22.9625	20.5204	278.552	52.1369	109.462	7.77493	8.59481
Potri.001G270400	AT1G12740.1	CYP87A2	cytochrome P450, family 87, subfamily A, polypeptide 2	1.52362	0.0688155	15.5579	39.4865	5.79641	38.3938	14.2221	26.5504	22.2304	373.039	52.9036	113.372	5.8312	12.8922
Potri.001G270500	AT1G12740.1	CYP87A2	cytochrome P450, family 87, subfamily A, polypeptide 2	1.95708	0.0249772	38.8948	100.362	14.491	91.7706	41.4811	76.7807	32.4906	1575.6	198.58	370.413	36.9309	26.8588
Potri.001G270600	AT1G12740.1	CYP87A2	cytochrome P450, family 87, subfamily A, polypeptide 2	1.77647	0.045294	38.8948	92.1352	13.0419	102.071	33.1849	63.8644	23.9404	1147.34	136.476	314.705	19.4373	19.3383
Potri.001G270800	AT1G12740.1	CYP87A2	cytochrome P450, family 87, subfamily A, polypeptide 2	-0.415454	0.539118	27.2264	7.40372	2.8982	9.36435	4.7407	7.17577	1.71003	24.5421	4.60031	5.86406	2.9156	2.1487
Potri.001G270900	AT3G20950.1	CYP705A32	cytochrome P450, family 705, subfamily A, polypeptide 32	0.175465	0.82286	4.86185	5.75845	4.34731	3.74574	2.37035	7.17577	3.42006	20.8607	5.36703	4.88672	1.94373	6.4461
Potri.001G271100	AT5G48020.1		2-oxoglutarate (2OG) and Fe(II)-dependent oxygenase superfamily protein	-1.37836	8.47628e-11	262.54	239.387	88.3952	168.558	69.9253	238.953	92.3416	63.8093	190.146	68.414	111.765	184.788
Potri.001G271200	AT3G52140.1		tetratricopeptide repeat (TPR)-containing protein	0.094699	0.634339	559.113	489.468	449.222	628.348	574.81	483.647	552.34	489.614	469.999	547.312	639.488	417.922
Potri.001G271300	AT5G48030.1	GFA2	gametophytic factor 2	0.340595	0.199119	62.2317	86.3768	76.8024	69.2962	95.9992	69.605	145.353	157.069	77.4386	75.2555	89.4117	139.666
Potri.001G271500	AT1G74050.1		Ribosomal protein L6 family protein	1.40386	4.1412e-05	555.224	714.048	1183.92	339.926	2410.65	485.082	1607.43	2019.81	662.445	1009.6	1784.35	1029.23
Potri.001G271700	AT3G45640.1	ATMAPK3,ATMPK3,MPK3	mitogen-activated protein kinase 3	3.16567	7.30293e-07	24.3093	16.4527	137.665	17.7923	60.4439	104.766	254.794	423.35	29.1353	297.112	676.419	12.8922
Potri.001G271800	AT5G19485.1		transferases;nucleotidyltransferases	0.493449	0.106685	204.198	210.595	207.222	182.605	287.997	189.44	306.095	590.236	213.148	219.902	332.378	382.469
Potri.001G271900	AT5G26960.1		Galactose oxidase/kelch repeat superfamily protein	-3.02561	7.94688e-17	178.916	180.157	17.3892	169.495	22.5183	119.118	30.7805	26.9963	134.176	14.6602	4.85933	152.558
Potri.001G272000	AT2G26760.1	CYCB1;4	Cyclin B1;4	-1.35237	0.00158679	35.0053	26.3244	8.69461	12.1736	13.0369	22.9625	5.13009	13.4981	36.0358	8.79609	9.71866	19.3383
Potri.001G272100	AT2G43760.3		molybdopterin biosynthesis MoaE family protein	-0.320131	0.206022	195.447	196.61	186.934	195.715	129.184	204.509	145.353	136.208	248.417	115.327	264.348	180.491
Potri.001G272300	AT2G26770.1		plectin-related	-0.382426	0.230838	599.953	788.908	578.192	495.374	771.549	612.093	704.532	371.812	789.72	403.643	763.887	1398.8
Potri.001G272400	AT5G12260.1			-1.24006	1.79765e-09	163.358	136.558	52.1677	155.448	46.2218	141.363	54.721	79.7617	115.008	62.55	40.8184	80.5763
Potri.001G272700	AT5G62700.1	TUB3	tubulin beta chain 3	-1.80707	6.2769e-05	7431.83	8988.94	1617.2	6226.35	3460.71	6072.14	2927.57	484.705	3822.86	1313.55	303.222	2816.95
Potri.001G272800	AT5G62690.1	TUB2	tubulin beta chain 2	-1.70859	0.00115862	16992.2	20623.5	3847.37	14089.6	7162.01	12282	6787.11	968.184	6855.23	3407.02	666.7	3796.76
Potri.001G273000	AT1G08500.1	AtENODL18,ENODL18	early nodulin-like protein 18	-0.291693	0.329451	446.318	447.514	388.359	420.459	239.405	326.498	554.05	191.428	358.824	260.951	223.529	266.439
Potri.001G273100	AT1G11900.1		Tetratricopeptide repeat (TPR)-like superfamily protein	0.525391	0.030723	35.0053	27.9696	56.515	29.9659	72.2957	34.4437	54.721	47.857	47.5366	56.6859	72.8899	79.5019
Potri.001G273200	AT5G12190.1		RNA-binding (RRM/RBD/RNP motifs) family protein	0.0100373	0.976829	295.601	311.779	252.144	358.654	149.332	297.077	201.784	402.49	243.817	442.737	229.36	161.153
Potri.001G273400	AT5G12200.1	PYD2	pyrimidine 2	0.464708	0.0179527	658.295	663.045	1236.08	761.321	797.623	686.004	1258.58	520.291	782.053	616.704	1428.64	690.807
Potri.001G273500	AT5G12200.1	PYD2	pyrimidine 2	-0.434122	0.430327	34.033	36.196	42.024	53.3768	28.4442	43.0546	15.3903	22.0878	29.902	19.5469	23.3248	6.4461
Potri.001G273600	AT5G12220.1		las1-like family protein	0.699459	0.0277305	16.5303	18.098	30.4311	18.7287	39.1108	20.0922	56.431	44.1757	29.1353	24.4336	33.0434	36.5279
Potri.001G273700	AT1G46264.1	AT-HSFB4,HSFB4,SCZ	heat shock transcription factor B4	0.647895	0.419408	8.75134	5.75845	2.8982	1.87287	2.37035	2.15273	1.71003	40.4944	7.66719	2.93203	1.94373	7.52045
Potri.001G273900	AT2G32560.1		F-box family protein	-0.388878	0.247828	1624.83	1550.67	1749.07	1723.04	1073.77	1726.49	1509.96	644.229	1168.48	869.836	782.352	880.968
Potri.001G274000	AT2G26530.1	AR781	Protein of unknown function (DUF1645)	-0.868718	0.151991	6.80659	4.11318	2.8982	5.61861	2.37035	6.45819	1.71003	4.90841	4.60031	2.93203	2.9156	5.37175
Potri.001G274100	AT2G26800.1		Aldolase superfamily protein	-0.748341	0.00415017	38.8948	27.147	18.8383	36.5209	22.5183	29.4207	18.8103	17.1794	24.535	15.6375	18.4655	31.1562
Potri.001G274200	AT5G12235.1	CLE22	CLAVATA3/ESR-RELATED 22	-1.50248	0.00369248	9.72371	5.75845	2.8982	10.3008	9.4814	14.3515	1.71003	4.90841	8.43391	2.93203	1.94373	20.4127
Potri.001G274300	AT1G14980.1	CPN10	chaperonin 10	0.27822	0.55208	83.6239	93.7805	88.3952	62.7411	106.666	83.2389	83.7915	128.846	90.4728	69.3914	147.724	102.063
Potri.001G274400	AT5G12240.1			0.738279	0.0207383	149.745	177.689	268.084	93.6435	355.552	124.858	239.404	213.516	146.443	147.579	323.631	236.357
Potri.001G274500	AT2G26780.1		ARM repeat superfamily protein	-0.256485	0.267453	1085.17	852.251	798.455	1366.26	822.511	1016.81	1022.6	536.244	851.058	831.719	1074.88	904.603
Potri.001G274600	AT5G07990.1	CYP75B1,D501,TT7	Cytochrome P450 superfamily protein	1.36528	0.0466888	1.94474	1.64527	2.8982	1.87287	2.37035	2.15273	1.71003	3.68131	1.53344	3.90937	12.6343	2.1487
Potri.001G274900	AT5G13530.1	KEG	protein kinases;ubiquitin-protein ligases	0.0636998	0.808785	1085.17	1125.37	962.204	1362.51	1265.77	1079.24	1332.11	738.716	837.257	1289.12	1141.94	949.726
Potri.001G275000	AT1G62350.1		Pentatricopeptide repeat (PPR) superfamily protein	0.623974	0.0181473	49.5909	39.4865	95.6407	35.5845	78.2215	40.1843	76.9514	67.4906	33.7356	56.6859	73.8618	94.5429
Potri.001G275200	AT5G19390.1		Rho GTPase activation protein (RhoGAP) with PH domain	-1.20831	3.05509e-08	801.233	715.693	408.647	859.647	367.404	728.341	348.846	171.794	651.711	307.863	285.729	605.934
Potri.001G275300	AT4G29070.2		Phospholipase A2 family protein	-0.422654	0.0331193	386.031	384.171	369.521	302.468	247.702	376.728	217.174	139.89	345.79	264.86	314.885	287.926
Potri.001G275400	AT5G19400.1	SMG7	Telomerase activating protein Est1	-0.402358	0.218699	1965.16	1747.28	1192.61	2407.57	933.918	2024.28	1073.9	2093.44	1655.35	1534.43	1416.01	1097.99
Potri.001G275500	AT2G26870.1	NPC2	non-specific phospholipase C2	1.62184	0.00141492	46.6738	51.8261	82.5988	50.5675	53.3329	34.4437	150.483	303.094	39.1027	101.644	109.821	37.6023
Potri.001G275600	AT5G13500.3			-0.897928	0.00537959	238.231	256.662	72.4551	239.727	47.407	250.434	99.1817	274.871	245.35	131.941	131.202	182.64
Potri.001G275800	AT5G12300.1		Calcium-dependent lipid-binding (CaLB domain) family protein	-2.4374	6.66983e-10	1714.29	1354.06	394.156	2008.65	212.146	1524.85	234.274	203.699	1160.81	372.368	113.708	523.209
Potri.001G275900	AT5G19430.1		RING/U-box superfamily protein	0.683685	0.134795	87.5134	166.172	205.772	108.626	317.627	106.919	345.426	182.838	144.143	102.621	397.493	353.461
Potri.001G276100	AT5G12320.1		ankyrin repeat family protein	0.819453	0.0353799	28.1987	24.6791	55.0659	27.1566	101.925	27.9855	70.1112	47.857	29.1353	35.1844	80.6649	85.9481
Potri.001G276200	AT5G12330.4	LRP1	Lateral root primordium (LRP) protein-related	-1.23246	9.5492e-06	97.2371	97.8937	43.4731	112.372	49.7773	92.5674	44.4608	63.8093	164.845	60.5953	48.5933	168.673
Potri.001G276300	AT5G12440.2		CCCH-type zinc fingerfamily protein with RNA-binding domain	-1.87395	0.000105754	10.6961	9.87163	4.34731	9.36435	2.37035	12.1988	3.42006	3.68131	14.5677	2.93203	2.9156	13.9666
Potri.001G276500	AT5G01110.1		Tetratricopeptide repeat (TPR)-like superfamily protein	0.184421	0.520456	119.602	111.878	159.401	167.622	71.1105	155.714	155.613	160.75	116.541	164.194	154.527	89.1711
Potri.001G276600	AT1G70530.1	CRK3	cysteine-rich RLK (RECEPTOR-like protein kinase) 3	0.661937	0.0734362	7.77897	6.58109	11.5928	7.49148	10.6666	5.74062	6.84012	17.1794	6.13375	12.7055	7.77493	9.66916
Potri.001G276700	AT2G03120.1	ATSPP,SPP	signal peptide peptidase	-0.554694	0.0101093	536.749	451.627	268.084	449.489	251.257	553.252	288.995	315.365	412.495	395.824	262.404	213.796
Potri.001G276800	AT4G03250.1		Homeodomain-like superfamily protein	-0.352547	0.0148075	134.187	159.591	133.317	162.003	124.443	192.311	88.9216	143.571	151.81	117.281	129.258	142.889
Potri.001G276900	AT5G19420.1		Regulator of chromosome condensation (RCC1) family with FYVE zinc finger domain	-0.601999	0.0277952	368.528	446.691	269.533	437.315	233.479	424.806	230.854	107.985	354.224	303.954	364.45	263.216
Potri.001G277100	AT3G07910.1			0.143222	0.636069	83.6239	82.2636	110.132	97.3892	75.8512	115.53	61.5611	120.256	105.04	109.462	137.033	74.1302
Potri.001G277200	AT4G14590.1	emb2739	embryo defective 2739	-0.505446	0.0738595	137.104	151.365	75.3533	136.719	88.8881	188.723	106.022	96.9411	165.611	133.896	115.652	96.6916
Potri.001G277301	AT3G56630.1	CYP94D2	cytochrome P450, family 94, subfamily D, polypeptide 2	0.768872	0.106436	47.6462	46.0676	92.7425	43.076	26.0738	33.0085	18.8103	29.4505	21.4681	65.482	113.708	12.8922
Potri.001G277400	AT2G17030.1		F-box family protein with a domain of unknown function (DUF295)	-1.5132	0.000372235	91.4028	72.392	33.3293	115.181	17.7776	85.3917	17.1003	18.4065	70.5381	50.8219	24.2966	30.0818
Potri.001G277600	AT1G07175.1			-0.0731063	0.903462	771.09	861.3	989.737	511.293	944.584	241.823	379.627	780.437	733.75	161.262	253.657	571.555
Potri.001G277700	AT1G07170.2		PHF5-like protein	0.613843	0.0619035	161.414	229.515	291.269	140.465	503.699	162.172	306.095	203.699	189.38	168.103	428.593	360.982
Potri.001G277800	AT1G07170.2		PHF5-like protein	0.996339	0.0112857	287.822	626.026	736.144	206.952	1709.02	337.979	1132.04	652.819	442.397	490.626	916.47	925.016
Potri.001G277900	AT5G48870.1	SAD1	Small nuclear ribonucleoprotein family protein	0.84934	0.00450593	117.657	144.784	221.713	71.169	290.368	112.66	263.345	209.835	131.876	148.556	269.207	200.904
Potri.001G278000	AT1G65700.1		Small nuclear ribonucleoprotein family protein	0.0176479	0.939083	157.524	141.493	118.826	120.8	120.888	93.285	107.732	166.886	136.476	135.851	141.892	137.517
Potri.001G278200	AT5G58660.1		2-oxoglutarate (2OG) and Fe(II)-dependent oxygenase superfamily protein	-0.0699311	0.92049	11.6684	8.22636	18.8383	13.1101	4.7407	6.45819	5.13009	33.1318	22.2348	5.86406	3.88746	12.8922
Potri.001G278300	AT5G58600.1	PMR5,TBL44	Plant protein of unknown function (DUF828)	-0.0684198	0.928396	25.2816	28.7923	11.5928	6.55504	2.37035	10.0461	13.6802	18.4065	14.5677	19.5469	37.9028	24.7101
Potri.001G278400	AT3G47340.1	ASN1,AT-ASN1,DIN6	glutamine-dependent asparagine synthase 1	1.99959	0.00433373	2.91711	2.46791	7.24551	2.8093	16.5924	2.15273	15.3903	22.0878	2.30016	27.3656	1.94373	10.7435
Potri.001G278500	AT2G30020.1		Protein phosphatase 2C family protein	0.0911863	0.927162	215.866	139.025	441.976	232.236	624.587	3203.98	978.137	1110.53	317.422	1320.39	417.902	484.532
Potri.001G278600	AT1G07150.1	MAPKKK13	mitogen-activated protein kinase kinase kinase 13	1.67138	0.01023	18.475	23.0338	55.0659	6.55504	41.4811	39.4667	143.643	94.4869	9.20062	79.1648	108.849	67.6841
Potri.001G278800	AT3G11130.1		Clathrin, heavy chain	-0.792792	0.0262829	4912.42	4294.98	2122.93	5978.2	1636.73	4176.3	2046.91	2746.26	2791.62	3342.51	1826.14	1619.05
Potri.001G278900	AT2G30060.1		Pleckstrin homology (PH) domain superfamily protein	0.0656684	0.757198	1283.53	1447.02	1259.27	1279.17	1373.62	1414.34	1150.85	1866.42	1321.82	1192.36	1105.98	846.588
Potri.001G279000	AT1G07120.1			-1.51215	0.00180453	3325.51	3138.36	1902.67	3378.66	2701.01	2756.93	1053.38	334.999	3838.19	760.373	332.378	3767.75
Potri.001G279100	AT1G07110.1	ATF2KP,F2KP,FKFBP	fructose-2,6-bisphosphatase	-0.324005	0.396213	434.65	429.416	430.383	420.459	400.589	398.255	453.158	117.802	387.193	171.035	678.362	748.822
Potri.001G279200	AT3G16720.1	ATL2,TL2	TOXICOS EN LEVADURA 2	0.881198	0.262407	1.94474	1.64527	2.8982	1.87287	2.37035	1.43515	1.71003	6.13551	1.53344	3.90937	1.94373	2.1487
Potri.001G279300	AT2G30080.1	ATZIP6,ZIP6	ZIP metal ion transporter family	0.0643823	0.830034	687.466	567.619	688.323	704.199	401.774	562.58	545.5	684.723	493.767	604.976	587.979	343.792
Potri.001G279400	AT2G30090.1		Acyl-CoA N-acyltransferases (NAT) superfamily protein	1.616	0.00508481	18.475	16.4527	85.497	21.538	48.5922	11.4812	54.721	15.9523	12.2675	36.1617	29.156	7.52045
Potri.001G279500	AT3G51780.1	ATBAG4,BAG4	BCL-2-associated athanogene 4	-3.13382	2.03919e-19	1337.98	1520.23	147.808	1045.06	213.331	1245	106.022	133.754	1040.44	150.511	35.959	718.741
Potri.001G279700	AT5G58575.1			-0.448315	0.00108111	183.778	201.546	159.401	177.923	165.924	215.273	121.412	88.3514	172.512	130.964	158.414	175.119
Potri.001G279900	AT5G58560.1		Phosphatidate cytidylyltransferase family protein	-0.358951	0.1031	218.783	252.549	207.222	230.363	189.628	205.227	145.353	92.0327	210.848	220.88	140.921	160.078
Potri.001G280100	AT3G51770.2	ATEOL1,ETO1	tetratricopeptide repeat (TPR)-containing protein	-1.41434	3.44897e-08	357.832	360.315	117.377	414.841	93.6288	263.351	64.9811	78.5346	281.386	134.873	207.979	194.457
Potri.001G280200	AT5G45840.2		Leucine-rich repeat protein kinase family protein	-4.41093	2.95468e-13	9922.07	9026.78	510.084	15464.3	762.067	9042.19	330.036	246.648	5771.86	583.474	40.8184	3380.98
Potri.001G280400	AT5G58530.1		Glutaredoxin family protein	-2.06388	5.39304e-21	595.091	541.294	140.563	740.72	124.443	443.463	116.282	149.707	456.964	129.009	101.074	402.881
Potri.001G280500	AT2G30105.1			-0.18672	0.252904	295.601	244.323	223.162	224.744	190.813	291.336	227.434	292.05	264.518	258.996	246.854	321.231
Potri.001G280600	AT2G30110.1	ATUBA1,MOS5,UBA1	ubiquitin-activating enzyme 1	-0.221308	0.501875	1565.52	1563.01	1276.66	2266.17	1238.51	1577.95	1499.7	1028.31	1326.42	1864.77	821.227	710.146
Potri.001G280700	AT5G58520.1		Protein kinase superfamily protein	-3.03249	8.25547e-16	63.2041	86.3768	10.1437	57.1225	16.5924	66.0171	8.55015	11.0439	66.7045	6.8414	4.85933	131.071
Potri.001G280832	AT5G58510.1			0.263436	0.619838	6.80659	4.11318	4.34731	8.42791	15.4073	7.17577	10.2602	9.81682	9.96734	11.7281	6.80306	12.8922
Potri.001G281000	AT1G07090.1	LSH6	Protein of unknown function (DUF640)	0.901659	0.112864	4.86185	12.3395	10.1437	9.36435	8.29622	12.9164	3.42006	47.857	18.4012	16.6148	40.8184	10.7435
Potri.001G281200	AT3G10110.1	MEE67	Mitochondrial import inner membrane translocase subunit Tim17/Tim22/Tim23 family protein	1.7311	6.24623e-08	12.6408	13.9848	37.6766	15.9194	39.1108	17.2219	63.2711	100.622	25.3017	62.55	44.7058	19.3383
Potri.001G281300	AT5G58470.2	TAF15b	TBP-associated factor 15B	1.09298	0.000175697	512.439	542.117	894.096	838.109	1317.91	711.836	1219.25	1767.03	608.008	1775.83	684.194	377.097
Potri.001G281400	AT3G14750.1			0.797672	3.89365e-06	140.994	153.01	279.677	165.749	411.256	177.242	352.266	268.735	182.479	233.585	273.094	225.614
Potri.001G281500	AT1G07060.1			-0.610644	0.0642058	16.5303	13.1622	10.1437	17.7923	9.4814	14.3515	8.55015	14.7252	17.6345	7.81875	13.6061	20.4127
Potri.001G281700	AT1G07050.1		CCT motif family protein	-0.348311	0.640169	3.88948	4.11318	5.79641	7.49148	11.8517	8.61093	5.13009	7.36262	29.902	11.7281	4.85933	5.37175
Potri.001G281800	AT2G30150.1		UDP-Glycosyltransferase superfamily protein	2.47517	0.0107103	7.77897	9.049	2.8982	7.49148	2.37035	5.02304	5.13009	51.5383	8.43391	4.88672	172.02	5.37175
Potri.001G281900	AT2G30140.1		UDP-Glycosyltransferase superfamily protein	2.32443	0.00590407	37.9225	28.7923	33.3293	44.0124	21.3331	27.9855	39.3307	447.892	28.3686	66.4594	313.913	17.1896
Potri.001G282400	AT1G07030.1		Mitochondrial substrate carrier family protein	0.638772	0.0461226	106.961	98.7163	115.928	159.194	104.295	124.858	176.133	392.673	132.642	186.673	155.499	104.212
Potri.001G282500	AT2G30170.1		Protein phosphatase 2C family protein	0.637739	0.171597	50.5633	77.3278	157.952	44.0124	213.331	53.1007	129.962	34.3589	72.0716	57.6633	179.795	200.904
Potri.001G282600	AT2G30200.1		catalytics;transferases;[acyl-carrier-protein] S-malonyltransferases;binding	-0.138457	0.786433	4.86185	4.93582	5.79641	7.49148	5.92587	7.89335	5.13009	6.13551	6.90047	5.86406	9.71866	11.8179
Potri.001G282900	AT5G09570.1		Cox19-like CHCH family protein	0.185307	0.556443	1080.3	1018.42	1052.05	1355.02	690.957	1039.05	1067.06	1890.96	979.1	1130.79	1022.4	555.439
Potri.001G283000	AT1G74520.1	ATHVA22A,HVA22A	HVA22 homologue A	-0.511815	0.0662452	194.474	147.252	139.114	170.431	214.517	162.172	167.583	98.1682	180.179	111.417	113.708	349.164
Potri.001G283100	AT2G14170.1	ALDH6B2	aldehyde dehydrogenase 6B2	0.091566	0.694218	369.501	442.578	482.551	441.061	471.7	402.561	475.388	191.428	375.692	439.805	507.314	378.171
Potri.001G283200	AT5G10530.1		Concanavalin A-like lectin protein kinase family protein	2.0888	0.00206779	2.91711	3.29054	47.8204	4.68217	39.1108	69.605	64.9811	123.937	5.36703	93.825	28.1841	6.4461
[truncated: 25,708 more rows]

## Sheet: Readme
Xylem of hybrid poplar (T89) was harvested after 4 weeks of drought and used for RNA sequencing. The data show Potri IDs, names of Arabidopsis orthologs, log2-fold changes of drought /control (log2fc.t89.c.d), Bonferroni-adjusted p-values of the comparison drought/control (padj.t89.c.d) and rarefied count data for each sample (tdr). Control (yellow): tdr_1 , tdr_2, tdr_4, tdr_6, tdr_9, tdr_12, dr…
